# Supplementary material for: Bis[4-(3-amino­phen­oxy)phen­yl] ketone
Source: Acta Crystallogr Sect E Struct Rep Online. 2009 Jul 11;65(Pt 8):o1823. doi: 10.1107/S1600536809025951 (PMC2977108; doi:10.1107/S1600536809025951)
Supplement: Supplementary file 1 [file e-65-o1823-sup1.cif]

##############################################################################
###                                                                        ###
###        Electronic paper (Acta Crystallographica Section E)             ###
###                                                                        ###
##############################################################################
#                                                                            #
# This CIF contains the data in a paper accepted for publication in Acta     #
# Crystallographica Section E. It conforms to the requirements of Notes      #
# for Authors for Section E, and has been peer reviewed under the auspices   #
# of the IUCr Commission on Journals.                                        #
#                                                                            #
# Full details of the Crystallographic Information File format               #
# are given in the paper "The Crystallographic Information File (CIF):       #
# a New Standard Archive File for Crystallography" by S. R. Hall, F. H.      #
# Allen and I. D. Brown [Acta Cryst. (1991), A47, 655-685].                  #
#                                                                            #
# The current version of the core CIF dictionary is obtainable from          #
# ftp://ftp.iucr.org/pub/cif_core.dic. The current version number is 2.4.    #
#                                                                            #
# Software is freely available for graphical display of the structure(s) in  #
# this CIF.  For information consult the CIF home page http://www.iucr.org/  #
# cif/home.html                                                              #
#                                                                            #
# This file may be used for bona fide research purposes within the           #
# scientific community so long as proper attribution is given to the journal # 
# article from which it was obtained.                                        #
#                                                                            #
##############################################################################
                                             
data_global
_audit_creation_method     'SHELXL-97'
_journal_date_recd_electronic     2009-06-27
_journal_date_accepted     2009-07-04
_journal_name_full     'Acta Crystallographica, Section E'
_journal_year     2009
_journal_volume     65
_journal_issue      8
_journal_page_first     o1823
_journal_page_last     o1823
_journal_paper_category     QO
_journal_coeditor_code     RZ2344
_publ_contact_author_name     'Men Jian'
_publ_contact_author_address
;
Department of Chemistry
Sichuan University
Chengdu 610064
People's Republic of China
;
_publ_contact_author_email     menjian@scu.edu.cn
_publ_contact_author_fax     86-28-85412095
_publ_contact_author_phone     86-28-85412095
_publ_section_title
;
Bis[4-(3-aminophenoxy)phenyl] ketone
;
loop_
    _publ_author_name
    _publ_author_address
    ' Wang, Yang'
;
  College of Chemistry
  Sichuan University
  Chengdu 610064
  People's Republic of China
;
    'Zhu, Xin-yi'
;
  College of Chemistry
  Sichuan University
  Chengdu 610064
  People's Republic of China
;
    'Ma, Xiao-yan'
;
  College of Materials and Chemical Engineering
  Chengdu University of Technology
  Chengdu 610059
  People's Republic of China
;
    'Gao, Guo-wei'
;
  College of Chemistry
  Sichuan University
  Chengdu 610064
  People's Republic of China
;
    'Men, Jian'
;
  College of Chemistry
  Sichuan University
  Chengdu 610064
  People's Republic of China
;
data_I
_chemical_name_systematic
;
Bis[4-(3-aminophenoxy)phenyl] ketone
;
_chemical_name_common
;
4,4'-Bis(3-aminophenoxy)benzophenone
;
_chemical_formula_moiety     'C25 H20 N2 O3'
_chemical_formula_sum     'C25 H20 N2 O3'
_chemical_formula_iupac     'C25 H20 N2 O3'
_chemical_formula_weight     396.43
_symmetry_cell_setting     Triclinic
_symmetry_space_group_name_H-M     'P -1'
_symmetry_space_group_name_Hall     '-P 1'
loop_
    _symmetry_equiv_pos_as_xyz
    'x, y, z'
    '-x, -y, -z'
_cell_length_a     7.370(3)
_cell_length_b     11.856(3)
_cell_length_c     12.319(3)
_cell_angle_alpha     101.79(4)
_cell_angle_beta     95.10(4)
_cell_angle_gamma     107.86(3)
_cell_volume     989.6(6)
_cell_formula_units_Z     2
_cell_measurement_reflns_used     23
_cell_measurement_theta_min     5.39
_cell_measurement_theta_max     5.58
_cell_measurement_temperature     292(2)
_exptl_crystal_description     block
_exptl_crystal_colour     red
_exptl_crystal_size_max     0.48
_exptl_crystal_size_mid     0.42
_exptl_crystal_size_min     0.23
_exptl_crystal_density_diffrn     1.330
_exptl_crystal_density_meas     ?
_exptl_crystal_density_method     'not measured'
_exptl_crystal_F_000     416
_exptl_absorpt_coefficient_mu     0.088
_exptl_absorpt_correction_type     none
_exptl_absorpt_correction_T_min     ?
_exptl_absorpt_correction_T_max     ?
_exptl_special_details
;
;
_diffrn_ambient_temperature     292(2)
_diffrn_radiation_type     MoK\a
_diffrn_radiation_wavelength     0.71073
_diffrn_radiation_source     'fine-focus sealed tube'
_diffrn_radiation_monochromator     graphite
_diffrn_measurement_device_type     'Enraf--Nonius CAD-4'
_diffrn_measurement_method     \w/2\q
_diffrn_detector_area_resol_mean     ?
_diffrn_reflns_number     3693
_diffrn_reflns_av_R_equivalents     0.0060
_diffrn_reflns_av_sigmaI/netI     0.0391
_diffrn_reflns_theta_min     1.71
_diffrn_reflns_theta_max     25.51
_diffrn_reflns_theta_full     25.51
_diffrn_measured_fraction_theta_max     0.996
_diffrn_measured_fraction_theta_full     0.996
_diffrn_reflns_limit_h_min     -8
_diffrn_reflns_limit_h_max     8
_diffrn_reflns_limit_k_min     -4
_diffrn_reflns_limit_k_max     14
_diffrn_reflns_limit_l_min     -14
_diffrn_reflns_limit_l_max     14
_diffrn_standards_number     3
_diffrn_standards_interval_count     200
_diffrn_standards_interval_time     ?
_diffrn_standards_decay_%     1.454
_refine_special_details
;
Refinement of <i>F</i>^2^ against ALL reflections. The weighted <i>R</i>-factor
<i>wR</i> and goodness of fit <i>S</i> are based on <i>F</i>^2^, conventional
<i>R</i>-factors <i>R</i> are based on <i>F</i>, with <i>F</i> set to zero for
negative <i>F</i>^2^. The threshold expression of <i>F</i>^2^ >
\s(<i>F</i>^2^) is used only for calculating <i>R</i>-factors(gt) <i>etc</i>.
and is not relevant to the choice of reflections for refinement.
<i>R</i>-factors based on <i>F</i>^2^ are statistically about twice as large
as those based on <i>F</i>, and <i>R</i>- factors based on ALL data will be
even larger.
;
_reflns_number_total     3682
_reflns_number_gt     2206
_reflns_threshold_expression     I>2\s(I)
_refine_ls_structure_factor_coef     Fsqd
_refine_ls_matrix_type     full
_refine_ls_R_factor_all     0.1019
_refine_ls_R_factor_gt     0.0528
_refine_ls_wR_factor_gt     0.1384
_refine_ls_wR_factor_ref     0.1653
_refine_ls_goodness_of_fit_ref     1.046
_refine_ls_restrained_S_all     1.046
_refine_ls_number_reflns     3682
_refine_ls_number_parameters     288
_refine_ls_number_restraints     0
_refine_ls_hydrogen_treatment     mixed
_refine_ls_weighting_scheme     calc
_refine_ls_weighting_details
                 'calc w=1/[\s^2^(Fo^2^)+(0.0943P)^2^] where P=(Fo^2^+2Fc^2^)/3'
_atom_sites_solution_hydrogens     mixed
_atom_sites_solution_primary     direct
_atom_sites_solution_secondary     difmap
_refine_ls_shift/su_max     0.000
_refine_ls_shift/su_mean     0.000
_refine_diff_density_max     0.225
_refine_diff_density_min     -0.238
_refine_ls_extinction_method     'SHELXL97 (Sheldrick, 2008)'
_refine_ls_extinction_coef     0.027(5)
_refine_ls_extinction_expression
                                  'Fc^*^=kFc[1+0.001xFc^2^\l^3^/sin(2\q)]^-1/4^'
loop_
    _atom_type_symbol
    _atom_type_description
    _atom_type_scat_dispersion_real
    _atom_type_scat_dispersion_imag
    _atom_type_scat_source
    'C' 'C' 0.0033 0.0016
                         'International Tables Vol C Tables 4.2.6.8 and 6.1.1.4'
    'H' 'H' 0.0000 0.0000
                         'International Tables Vol C Tables 4.2.6.8 and 6.1.1.4'
    'N' 'N' 0.0061 0.0033
                         'International Tables Vol C Tables 4.2.6.8 and 6.1.1.4'
    'O' 'O' 0.0106 0.0060
                         'International Tables Vol C Tables 4.2.6.8 and 6.1.1.4'
_computing_data_collection     'DIFRAC (Gabe & White, 1993)'
_computing_cell_refinement     'DIFRAC (Gabe & White, 1993)'
_computing_data_reduction     'NRCVAX (Gabe <i>et al.</i>,  1989)'
_computing_structure_solution     'SHELXS97 (Sheldrick, 2008)'
_computing_structure_refinement     'SHELXL97 (Sheldrick, 2008)'
_computing_molecular_graphics     'ORTEP-3 for Windows (Farrugia, 1997)'
_computing_publication_material     'SHELXL97 (Sheldrick, 2008)'
loop_
    _atom_site_type_symbol
    _atom_site_label
    _atom_site_fract_x
    _atom_site_fract_y
    _atom_site_fract_z
    _atom_site_U_iso_or_equiv
    _atom_site_adp_type
    _atom_site_calc_flag
    _atom_site_refinement_flags
    _atom_site_occupancy
    _atom_site_disorder_assembly
    _atom_site_disorder_group
    O O1 0.4068(2) 0.59493(16) 0.42259(15) 0.0665(5) Uani d . 1 . .
    O O2 1.2554(2) 0.95837(18) 0.55618(15) 0.0746(6) Uani d . 1 . .
    O O3 0.0557(2) 0.57862(15) 0.86702(15) 0.0623(5) Uani d . 1 . .
    N N1 1.7663(5) 1.3024(3) 0.7708(4) 0.0988(11) Uani d . 1 . .
    H H1N1 1.729(5) 1.346(3) 0.725(3) 0.116(15) Uiso d . 1 . .
    H H2N1 1.840(5) 1.333(3) 0.828(3) 0.109(15) Uiso d . 1 . .
    N N2 -0.3694(6) 0.6550(4) 1.1145(3) 0.1179(13) Uani d . 1 . .
    H H1N2 -0.378(6) 0.581(4) 1.131(3) 0.119(14) Uiso d . 1 . .
    H H2N2 -0.399(8) 0.712(5) 1.153(5) 0.19(3) Uiso d . 1 . .
    C C1 1.6441(3) 1.1849(2) 0.7619(2) 0.0591(7) Uani d . 1 . .
    C C2 1.6600(4) 1.1216(3) 0.8431(2) 0.0655(7) Uani d . 1 . .
    H H2 1.7550 1.1581 0.9064 0.079 Uiso calc R 1 . .
    C C3 1.5354(4) 1.0050(3) 0.8303(2) 0.0631(7) Uani d . 1 . .
    H H3 1.5464 0.9638 0.8859 0.076 Uiso calc R 1 . .
    C C4 1.3949(3) 0.9477(2) 0.7371(2) 0.0544(6) Uani d . 1 . .
    H H4 1.3115 0.8685 0.7286 0.065 Uiso calc R 1 . .
    C C5 1.3819(3) 1.0112(2) 0.6574(2) 0.0509(6) Uani d . 1 . .
    C C6 1.5030(3) 1.1280(2) 0.6682(2) 0.0558(7) Uani d . 1 . .
    H H6 1.4901 1.1689 0.6126 0.067 Uiso calc R 1 . .
    C C7 1.0692(3) 0.8848(2) 0.5542(2) 0.0518(6) Uani d . 1 . .
    C C8 0.9903(3) 0.7910(2) 0.4600(2) 0.0549(6) Uani d . 1 . .
    H H8 1.0622 0.7789 0.4031 0.066 Uiso calc R 1 . .
    C C9 0.8035(3) 0.7150(2) 0.4507(2) 0.0517(6) Uani d . 1 . .
    H H9 0.7494 0.6512 0.3869 0.062 Uiso calc R 1 . .
    C C10 0.6938(3) 0.73176(19) 0.53531(19) 0.0450(6) Uani d . 1 . .
    C C11 0.7750(3) 0.8300(2) 0.6275(2) 0.0511(6) Uani d . 1 . .
    H H11 0.7023 0.8444 0.6834 0.061 Uiso calc R 1 . .
    C C12 0.9628(3) 0.9070(2) 0.6377(2) 0.0543(6) Uani d . 1 . .
    H H12 1.0165 0.9728 0.7000 0.065 Uiso calc R 1 . .
    C C13 0.4904(3) 0.6501(2) 0.5182(2) 0.0505(6) Uani d . 1 . .
    C C14 0.3844(3) 0.63592(19) 0.6137(2) 0.0451(6) Uani d . 1 . .
    C C15 0.1849(3) 0.61103(19) 0.5934(2) 0.0475(6) Uani d . 1 . .
    H H15 0.1256 0.6057 0.5218 0.057 Uiso calc R 1 . .
    C C16 0.0742(3) 0.5943(2) 0.6765(2) 0.0521(6) Uani d . 1 . .
    H H16 -0.0585 0.5779 0.6615 0.063 Uiso calc R 1 . .
    C C17 0.1629(3) 0.6021(2) 0.7822(2) 0.0502(6) Uani d . 1 . .
    C C18 0.3584(3) 0.6242(2) 0.8042(2) 0.0552(6) Uani d . 1 . .
    H H18 0.4165 0.6282 0.8757 0.066 Uiso calc R 1 . .
    C C19 0.4680(3) 0.6404(2) 0.7205(2) 0.0539(6) Uani d . 1 . .
    H H19 0.6000 0.6546 0.7356 0.065 Uiso calc R 1 . .
    C C20 -0.0391(3) 0.6582(2) 0.9107(2) 0.0470(6) Uani d . 1 . .
    C C21 -0.1542(3) 0.6200(2) 0.9866(2) 0.0560(6) Uani d . 1 . .
    H H21 -0.1692 0.5443 1.0020 0.067 Uiso calc R 1 . .
    C C22 -0.2484(4) 0.6946(3) 1.0405(2) 0.0665(7) Uani d . 1 . .
    C C23 -0.2239(4) 0.8067(3) 1.0155(3) 0.0705(8) Uani d . 1 . .
    H H23 -0.2847 0.8584 1.0514 0.085 Uiso calc R 1 . .
    C C24 -0.1107(4) 0.8412(2) 0.9382(2) 0.0635(7) Uani d . 1 . .
    H H24 -0.0982 0.9157 0.9210 0.076 Uiso calc R 1 . .
    C C25 -0.0142(3) 0.7687(2) 0.8849(2) 0.0550(6) Uani d . 1 . .
    H H25 0.0647 0.7937 0.8334 0.066 Uiso calc R 1 . .
loop_
    _atom_site_aniso_label
    _atom_site_aniso_U_11
    _atom_site_aniso_U_22
    _atom_site_aniso_U_33
    _atom_site_aniso_U_12
    _atom_site_aniso_U_13
    _atom_site_aniso_U_23
    O1 0.0462(10) 0.0733(12) 0.0579(12) 0.0017(9) -0.0019(9) 0.0004(9)
    O2 0.0424(10) 0.1008(14) 0.0539(12) -0.0116(9) 0.0015(8) 0.0184(10)
    O3 0.0645(11) 0.0627(10) 0.0744(13) 0.0286(9) 0.0262(10) 0.0307(9)
    N1 0.088(2) 0.0664(18) 0.105(3) -0.0097(16) -0.007(2) 0.0029(18)
    N2 0.136(3) 0.121(3) 0.142(3) 0.069(3) 0.092(3) 0.059(3)
    C1 0.0427(13) 0.0545(15) 0.0680(18) 0.0079(12) 0.0060(13) 0.0026(13)
    C2 0.0490(15) 0.0799(19) 0.0562(17) 0.0168(14) -0.0056(13) 0.0050(14)
    C3 0.0568(16) 0.0775(18) 0.0614(18) 0.0285(14) 0.0051(14) 0.0232(15)
    C4 0.0461(13) 0.0527(14) 0.0602(16) 0.0117(11) 0.0058(12) 0.0129(12)
    C5 0.0317(11) 0.0637(15) 0.0497(15) 0.0084(11) 0.0058(11) 0.0092(12)
    C6 0.0421(13) 0.0581(15) 0.0662(17) 0.0109(12) 0.0091(12) 0.0217(13)
    C7 0.0373(12) 0.0609(15) 0.0496(15) 0.0040(11) 0.0012(11) 0.0184(12)
    C8 0.0405(13) 0.0699(16) 0.0527(16) 0.0158(12) 0.0086(11) 0.0151(13)
    C9 0.0449(13) 0.0532(14) 0.0467(15) 0.0110(11) -0.0030(11) 0.0025(11)
    C10 0.0368(12) 0.0481(13) 0.0460(14) 0.0111(10) -0.0010(10) 0.0101(11)
    C11 0.0395(13) 0.0554(14) 0.0544(16) 0.0122(11) 0.0072(11) 0.0107(12)
    C12 0.0446(14) 0.0606(15) 0.0450(14) 0.0052(11) -0.0002(11) 0.0075(11)
    C13 0.0394(13) 0.0462(13) 0.0580(17) 0.0100(11) -0.0019(12) 0.0062(12)
    C14 0.0324(11) 0.0424(12) 0.0548(15) 0.0075(9) -0.0002(10) 0.0100(11)
    C15 0.0379(12) 0.0471(13) 0.0491(14) 0.0094(10) -0.0064(11) 0.0066(11)
    C16 0.0331(12) 0.0540(14) 0.0647(17) 0.0119(10) 0.0018(12) 0.0109(12)
    C17 0.0476(14) 0.0433(12) 0.0589(16) 0.0128(10) 0.0094(12) 0.0140(11)
    C18 0.0460(14) 0.0611(15) 0.0527(16) 0.0105(11) -0.0043(12) 0.0176(12)
    C19 0.0336(12) 0.0553(14) 0.0661(17) 0.0072(10) -0.0026(12) 0.0167(12)
    C20 0.0384(12) 0.0478(13) 0.0482(14) 0.0095(10) -0.0022(11) 0.0089(11)
    C21 0.0472(13) 0.0560(15) 0.0651(17) 0.0156(12) 0.0063(12) 0.0189(13)
    C22 0.0605(17) 0.0778(19) 0.0654(19) 0.0269(15) 0.0164(14) 0.0179(15)
    C23 0.0716(19) 0.0689(18) 0.072(2) 0.0342(15) 0.0058(16) 0.0045(15)
    C24 0.0725(18) 0.0523(15) 0.0602(18) 0.0216(14) -0.0049(14) 0.0076(13)
    C25 0.0520(14) 0.0529(14) 0.0546(16) 0.0118(12) 0.0022(12) 0.0128(12)
_geom_special_details
;
All e.s.d.'s (except the e.s.d. in the dihedral angle between two l.s. planes)
are estimated using the full covariance matrix. The cell e.s.d.'s are taken
into account individually in the estimation of e.s.d.'s in distances, angles
and torsion angles; correlations between e.s.d.'s in cell parameters are only
used when they are defined by crystal symmetry. An approximate (isotropic)
treatment of cell e.s.d.'s is used for estimating e.s.d.'s involving l.s.
planes.
;
loop_
    _geom_bond_atom_site_label_1
    _geom_bond_atom_site_label_2
    _geom_bond_site_symmetry_2
    _geom_bond_distance
    _geom_bond_publ_flag
    O1 C13 . 1.226(3) ?
    O2 C7 . 1.377(3) ?
    O2 C5 . 1.390(3) ?
    O3 C17 . 1.387(3) ?
    O3 C20 . 1.390(3) ?
    N1 C1 . 1.384(4) ?
    N1 H1N1 . 0.92(4) ?
    N1 H2N1 . 0.79(4) ?
    N2 C22 . 1.383(4) ?
    N2 H1N2 . 0.93(4) ?
    N2 H2N2 . 0.84(5) ?
    C1 C6 . 1.381(4) ?
    C1 C2 . 1.384(4) ?
    C2 C3 . 1.373(4) ?
    C2 H2 . 0.9300 ?
    C3 C4 . 1.375(4) ?
    C3 H3 . 0.9300 ?
    C4 C5 . 1.368(3) ?
    C4 H4 . 0.9300 ?
    C5 C6 . 1.370(3) ?
    C6 H6 . 0.9300 ?
    C7 C8 . 1.371(3) ?
    C7 C12 . 1.379(3) ?
    C8 C9 . 1.374(3) ?
    C8 H8 . 0.9300 ?
    C9 C10 . 1.394(3) ?
    C9 H9 . 0.9300 ?
    C10 C11 . 1.384(3) ?
    C10 C13 . 1.484(3) ?
    C11 C12 . 1.383(3) ?
    C11 H11 . 0.9300 ?
    C12 H12 . 0.9300 ?
    C13 C14 . 1.478(3) ?
    C14 C19 . 1.386(3) ?
    C14 C15 . 1.396(3) ?
    C15 C16 . 1.373(3) ?
    C15 H15 . 0.9300 ?
    C16 C17 . 1.377(3) ?
    C16 H16 . 0.9300 ?
    C17 C18 . 1.374(3) ?
    C18 C19 . 1.374(3) ?
    C18 H18 . 0.9300 ?
    C19 H19 . 0.9300 ?
    C20 C21 . 1.370(3) ?
    C20 C25 . 1.373(3) ?
    C21 C22 . 1.387(4) ?
    C21 H21 . 0.9300 ?
    C22 C23 . 1.387(4) ?
    C23 C24 . 1.364(4) ?
    C23 H23 . 0.9300 ?
    C24 C25 . 1.380(4) ?
    C24 H24 . 0.9300 ?
    C25 H25 . 0.9300 ?
loop_
    _geom_angle_atom_site_label_1
    _geom_angle_atom_site_label_2
    _geom_angle_atom_site_label_3
    _geom_angle_site_symmetry_1
    _geom_angle_site_symmetry_3
    _geom_angle
    _geom_angle_publ_flag
    C7 O2 C5 . . 120.22(19) ?
    C17 O3 C20 . . 119.63(18) ?
    C1 N1 H1N1 . . 117(2) ?
    C1 N1 H2N1 . . 115(3) ?
    H1N1 N1 H2N1 . . 124(4) ?
    C22 N2 H1N2 . . 118(2) ?
    C22 N2 H2N2 . . 112(4) ?
    H1N2 N2 H2N2 . . 127(5) ?
    C6 C1 N1 . . 119.0(3) ?
    C6 C1 C2 . . 118.8(2) ?
    N1 C1 C2 . . 122.2(3) ?
    C3 C2 C1 . . 120.1(3) ?
    C3 C2 H2 . . 120.0 ?
    C1 C2 H2 . . 120.0 ?
    C2 C3 C4 . . 121.5(3) ?
    C2 C3 H3 . . 119.2 ?
    C4 C3 H3 . . 119.2 ?
    C5 C4 C3 . . 117.7(2) ?
    C5 C4 H4 . . 121.2 ?
    C3 C4 H4 . . 121.2 ?
    C4 C5 C6 . . 122.2(2) ?
    C4 C5 O2 . . 122.2(2) ?
    C6 C5 O2 . . 115.4(2) ?
    C5 C6 C1 . . 119.8(2) ?
    C5 C6 H6 . . 120.1 ?
    C1 C6 H6 . . 120.1 ?
    C8 C7 O2 . . 115.7(2) ?
    C8 C7 C12 . . 121.3(2) ?
    O2 C7 C12 . . 122.9(2) ?
    C7 C8 C9 . . 119.2(2) ?
    C7 C8 H8 . . 120.4 ?
    C9 C8 H8 . . 120.4 ?
    C8 C9 C10 . . 121.1(2) ?
    C8 C9 H9 . . 119.4 ?
    C10 C9 H9 . . 119.4 ?
    C11 C10 C9 . . 118.4(2) ?
    C11 C10 C13 . . 122.8(2) ?
    C9 C10 C13 . . 118.6(2) ?
    C12 C11 C10 . . 120.9(2) ?
    C12 C11 H11 . . 119.5 ?
    C10 C11 H11 . . 119.5 ?
    C7 C12 C11 . . 119.0(2) ?
    C7 C12 H12 . . 120.5 ?
    C11 C12 H12 . . 120.5 ?
    O1 C13 C14 . . 119.2(2) ?
    O1 C13 C10 . . 119.3(2) ?
    C14 C13 C10 . . 121.5(2) ?
    C19 C14 C15 . . 117.8(2) ?
    C19 C14 C13 . . 124.5(2) ?
    C15 C14 C13 . . 117.6(2) ?
    C16 C15 C14 . . 121.7(2) ?
    C16 C15 H15 . . 119.2 ?
    C14 C15 H15 . . 119.2 ?
    C15 C16 C17 . . 118.9(2) ?
    C15 C16 H16 . . 120.6 ?
    C17 C16 H16 . . 120.6 ?
    C18 C17 C16 . . 120.8(2) ?
    C18 C17 O3 . . 118.1(2) ?
    C16 C17 O3 . . 121.0(2) ?
    C19 C18 C17 . . 119.9(2) ?
    C19 C18 H18 . . 120.0 ?
    C17 C18 H18 . . 120.0 ?
    C18 C19 C14 . . 120.9(2) ?
    C18 C19 H19 . . 119.6 ?
    C14 C19 H19 . . 119.6 ?
    C21 C20 C25 . . 122.1(2) ?
    C21 C20 O3 . . 114.4(2) ?
    C25 C20 O3 . . 123.5(2) ?
    C20 C21 C22 . . 119.7(2) ?
    C20 C21 H21 . . 120.1 ?
    C22 C21 H21 . . 120.1 ?
    N2 C22 C21 . . 120.0(3) ?
    N2 C22 C23 . . 121.2(3) ?
    C21 C22 C23 . . 118.8(3) ?
    C24 C23 C22 . . 120.0(3) ?
    C24 C23 H23 . . 120.0 ?
    C22 C23 H23 . . 120.0 ?
    C23 C24 C25 . . 121.9(2) ?
    C23 C24 H24 . . 119.0 ?
    C25 C24 H24 . . 119.0 ?
    C20 C25 C24 . . 117.4(2) ?
    C20 C25 H25 . . 121.3 ?
    C24 C25 H25 . . 121.3 ?
loop_
    _geom_torsion_atom_site_label_1
    _geom_torsion_atom_site_label_2
    _geom_torsion_atom_site_label_3
    _geom_torsion_atom_site_label_4
    _geom_torsion_site_symmetry_1
    _geom_torsion_site_symmetry_2
    _geom_torsion_site_symmetry_3
    _geom_torsion_site_symmetry_4
    _geom_torsion
    _geom_torsion_publ_flag
    C6 C1 C2 C3 . . . . -0.7(4) ?
    N1 C1 C2 C3 . . . . -179.9(3) ?
    C1 C2 C3 C4 . . . . 0.9(4) ?
    C2 C3 C4 C5 . . . . -0.5(4) ?
    C3 C4 C5 C6 . . . . -0.1(4) ?
    C3 C4 C5 O2 . . . . 174.8(2) ?
    C7 O2 C5 C4 . . . . 43.0(3) ?
    C7 O2 C5 C6 . . . . -141.8(2) ?
    C4 C5 C6 C1 . . . . 0.2(4) ?
    O2 C5 C6 C1 . . . . -174.9(2) ?
    N1 C1 C6 C5 . . . . 179.4(3) ?
    C2 C1 C6 C5 . . . . 0.1(4) ?
    C5 O2 C7 C8 . . . . -147.3(2) ?
    C5 O2 C7 C12 . . . . 36.4(4) ?
    O2 C7 C8 C9 . . . . -178.7(2) ?
    C12 C7 C8 C9 . . . . -2.4(4) ?
    C7 C8 C9 C10 . . . . 0.0(4) ?
    C8 C9 C10 C11 . . . . 2.4(3) ?
    C8 C9 C10 C13 . . . . 177.4(2) ?
    C9 C10 C11 C12 . . . . -2.4(3) ?
    C13 C10 C11 C12 . . . . -177.1(2) ?
    C8 C7 C12 C11 . . . . 2.4(4) ?
    O2 C7 C12 C11 . . . . 178.4(2) ?
    C10 C11 C12 C7 . . . . 0.1(4) ?
    C11 C10 C13 O1 . . . . 154.3(2) ?
    C9 C10 C13 O1 . . . . -20.4(3) ?
    C11 C10 C13 C14 . . . . -24.2(3) ?
    C9 C10 C13 C14 . . . . 161.1(2) ?
    O1 C13 C14 C19 . . . . 147.9(2) ?
    C10 C13 C14 C19 . . . . -33.6(3) ?
    O1 C13 C14 C15 . . . . -29.1(3) ?
    C10 C13 C14 C15 . . . . 149.3(2) ?
    C19 C14 C15 C16 . . . . 1.5(3) ?
    C13 C14 C15 C16 . . . . 178.8(2) ?
    C14 C15 C16 C17 . . . . -0.1(3) ?
    C15 C16 C17 C18 . . . . -1.1(3) ?
    C15 C16 C17 O3 . . . . -176.1(2) ?
    C20 O3 C17 C18 . . . . 116.9(2) ?
    C20 O3 C17 C16 . . . . -68.0(3) ?
    C16 C17 C18 C19 . . . . 0.9(4) ?
    O3 C17 C18 C19 . . . . 176.0(2) ?
    C17 C18 C19 C14 . . . . 0.6(4) ?
    C15 C14 C19 C18 . . . . -1.8(3) ?
    C13 C14 C19 C18 . . . . -178.8(2) ?
    C17 O3 C20 C21 . . . . 174.4(2) ?
    C17 O3 C20 C25 . . . . -8.5(3) ?
    C25 C20 C21 C22 . . . . -0.5(4) ?
    O3 C20 C21 C22 . . . . 176.6(2) ?
    C20 C21 C22 N2 . . . . 178.0(3) ?
    C20 C21 C22 C23 . . . . 0.3(4) ?
    N2 C22 C23 C24 . . . . -177.0(3) ?
    C21 C22 C23 C24 . . . . 0.8(4) ?
    C22 C23 C24 C25 . . . . -1.6(4) ?
    C21 C20 C25 C24 . . . . -0.2(4) ?
    O3 C20 C25 C24 . . . . -177.1(2) ?
    C23 C24 C25 C20 . . . . 1.3(4) ?
loop_
    _geom_hbond_atom_site_label_D
    _geom_hbond_atom_site_label_H
    _geom_hbond_atom_site_label_A
    _geom_hbond_site_symmetry_A
    _geom_hbond_distance_DH
    _geom_hbond_distance_HA
    _geom_hbond_distance_DA
    _geom_hbond_angle_DHA
    N1 H1N1 O1 2_776 0.92(4) 2.32(4) 3.223(5) 164(3)
