# Supplementary material for: Bis[4-(3-amino­phen­oxy)phen­yl] ketone
Source: Acta Crystallogr Sect E Struct Rep Online. 2009 Jul 11;65(Pt 8):o1823. doi: 10.1107/S1600536809025951 (PMC2977108; doi:10.1107/S1600536809025951)
Supplement: Supplementary file 2 [file e-65-o1823-Isup2.hkl]

# 
# h,k,l, Fc-squared, Fo-squared, sigma(Fo-squared) and status flag 
# 
data_I
_shelx_title ' MJ12 in p-1' 
_shelx_refln_list_code          4 
_shelx_F_calc_maximum      108.98 
_exptl_crystal_F_000       416.00 
_reflns_d_resolution_high  0.8251 
 
loop_ 
 _symmetry_equiv_pos_as_xyz 
 'x, y, z' 
 '-x, -y, -z' 
 
_cell_length_a     7.3697 
_cell_length_b    11.8558 
_cell_length_c    12.3192 
_cell_angle_alpha 101.788 
_cell_angle_beta   95.100 
_cell_angle_gamma 107.856 
 
_shelx_F_squared_multiplier     1.000 
 
loop_ 
 _refln_index_h 
 _refln_index_k 
 _refln_index_l 
 _refln_F_squared_calc 
 _refln_F_squared_meas 
 _refln_F_squared_sigma 
 _refln_observed_status 
   1   0   0        7.72        9.13      0.63 o 
   2   0   0      193.18      186.41      2.57 o 
   3   0   0      161.28      159.56      3.07 o 
   4   0   0       71.02       74.69      2.46 o 
   5   0   0      162.32      159.77      4.12 o 
   6   0   0        2.60        0.00      2.83 o 
   7   0   0       97.03       85.48      4.35 o 
   8   0   0       11.63       11.91      3.06 o 
  -8   1   0       64.12       62.05      4.03 o 
  -7   1   0        0.93        1.27      3.13 o 
  -6   1   0       10.65        6.24      2.94 o 
  -5   1   0        1.17        0.61      2.38 o 
  -4   1   0      252.54      274.50      4.32 o 
  -3   1   0      154.95      159.26      2.86 o 
  -2   1   0      673.15      751.91      4.94 o 
  -1   1   0      140.83      146.97      1.65 o 
   0   1   0      128.09      111.22      1.12 o 
   1   1   0      302.42      295.62      2.64 o 
   2   1   0      729.19      689.57      5.20 o 
   3   1   0     1185.88     1311.40      8.81 o 
   4   1   0       78.88       77.41      2.77 o 
   5   1   0       71.82       72.55      3.06 o 
   6   1   0        7.24        3.11      3.49 o 
   7   1   0       10.28       13.65      2.46 o 
   8   1   0        0.62        0.00      4.49 o 
  -8   2   0        2.50        1.50      3.68 o 
  -7   2   0        0.10        0.34      3.28 o 
  -6   2   0       19.00       23.60      2.17 o 
  -5   2   0       30.43       29.24      1.89 o 
  -4   2   0      949.96     1039.83      8.42 o 
  -3   2   0      145.01      159.30      2.91 o 
  -2   2   0     2149.86     2218.03      9.05 o 
  -1   2   0        3.98        4.46      0.69 o 
   0   2   0      819.81      743.96      3.92 o 
   1   2   0     1466.95     1317.44      6.48 o 
   2   2   0       21.20       24.40      0.90 o 
   3   2   0      348.57      336.00      4.91 o 
   4   2   0        2.44        0.00      2.37 o 
   5   2   0       38.25       33.71      2.55 o 
   6   2   0      110.53       93.19      4.53 o 
   7   2   0        0.00        0.00      4.23 o 
  -8   3   0        2.14        0.00      4.08 o 
  -7   3   0        0.45        0.00      3.05 o 
  -6   3   0       65.24       60.97      2.96 o 
  -5   3   0        0.03        0.00      2.38 o 
  -4   3   0       24.74       26.27      1.72 o 
  -3   3   0      564.98      606.23      5.54 o 
  -2   3   0       47.81       48.99      1.60 o 
  -1   3   0    11192.25    10559.29     83.59 o 
   0   3   0     3178.36     2987.74     39.72 o 
   1   3   0      198.91      187.64      2.85 o 
   2   3   0      127.29      133.88      2.86 o 
   3   3   0       12.34        9.44      1.41 o 
   4   3   0        0.08        2.84      2.20 o 
   5   3   0       89.03       86.54      3.70 o 
   6   3   0        4.78        2.65      3.57 o 
   7   3   0        0.95        1.52      3.92 o 
  -8   4   0       13.96       16.66      2.27 o 
  -7   4   0      204.48      208.80      5.70 o 
  -6   4   0        7.42        7.19      1.55 o 
  -5   4   0        2.42        3.17      2.28 o 
  -4   4   0      936.18      984.61      8.39 o 
  -3   4   0     1166.83     1122.45      8.24 o 
  -2   4   0      337.97      324.17      3.96 o 
  -1   4   0       33.06       33.40      1.41 o 
   0   4   0     4081.99     3949.56     53.72 o 
   1   4   0       12.70       11.16      1.29 o 
   2   4   0      211.22      203.29      3.76 o 
   3   4   0       46.61       40.94      2.26 o 
   4   4   0        6.06        6.74      1.80 o 
   5   4   0       42.73       38.91      2.89 o 
   6   4   0       35.50       36.05      3.38 o 
   7   4   0        2.39        0.00      4.15 o 
  -8   5   0        0.59        0.00      3.70 o 
  -7   5   0       37.17       35.44      4.70 o 
  -6   5   0        1.82        0.00      3.02 o 
  -5   5   0       23.70       25.52      1.91 o 
  -4   5   0      220.16      236.06      4.39 o 
  -3   5   0        4.01        2.62      1.00 o 
  -2   5   0        1.11        3.03      0.81 o 
  -1   5   0       13.14       11.58      1.14 o 
   0   5   0     1500.47     1379.16      6.55 o 
   1   5   0       10.66        7.92      1.26 o 
   2   5   0      456.81      427.10      5.91 o 
   3   5   0       14.05       14.84      1.73 o 
   4   5   0       83.57       77.04      3.38 o 
   5   5   0      167.80      173.00      5.55 o 
   6   5   0        1.49        6.30      3.45 o 
  -8   6   0       64.83       66.71      4.18 o 
  -7   6   0       10.95       13.32      2.09 o 
  -6   6   0        0.54        0.00      3.04 o 
  -5   6   0        0.10        0.00      2.19 o 
  -4   6   0      197.41      191.48      4.11 o 
  -3   6   0      147.84      133.23      3.18 o 
  -2   6   0        9.59       11.17      1.20 o 
  -1   6   0     1863.80     1736.00     10.83 o 
   0   6   0       19.18       22.08      1.60 o 
   1   6   0       32.57       37.78      2.00 o 
   2   6   0      193.61      192.00      4.33 o 
   3   6   0       12.26       10.03      1.86 o 
   4   6   0        2.73        1.48      3.08 o 
   5   6   0        5.74        4.71      3.77 o 
   6   6   0        0.41        0.00      4.30 o 
  -8   7   0       55.36       55.77      3.79 o 
  -7   7   0       15.38       19.40      2.27 o 
  -6   7   0        1.29        0.41      2.43 o 
  -5   7   0       45.29       44.66      2.40 o 
  -4   7   0        8.91       11.41      1.46 o 
  -3   7   0        1.40        1.78      1.78 o 
  -2   7   0       18.05       14.39      1.53 o 
  -1   7   0      249.53      203.37      4.14 o 
   0   7   0        4.28        1.65      2.14 o 
   1   7   0       46.67       48.84      2.36 o 
   2   7   0      181.01      184.90      4.59 o 
   3   7   0      115.27      116.53      4.21 o 
   4   7   0        0.12        1.76      2.80 o 
   5   7   0        7.12        8.71      2.19 o 
  -8   8   0       27.84       32.03      3.68 o 
  -7   8   0        4.96        6.50      1.99 o 
  -6   8   0        3.63        3.54      2.76 o 
  -5   8   0       89.42       91.40      3.68 o 
  -4   8   0      125.82      119.22      3.76 o 
  -3   8   0      158.34      147.59      4.20 o 
  -2   8   0       38.04       32.90      2.17 o 
  -1   8   0      172.73      148.50      3.98 o 
   0   8   0       57.91       57.33      2.69 o 
   1   8   0       18.86       19.24      1.96 o 
   2   8   0      108.01       93.93      3.89 o 
   3   8   0        2.18        0.00      3.69 o 
   4   8   0        2.59        0.00      3.66 o 
   5   8   0        1.09        0.00      4.14 o 
  -8   9   0       25.56       20.09      5.22 o 
  -7   9   0        0.10        0.78      2.94 o 
  -6   9   0        4.93        3.89      2.81 o 
  -5   9   0       41.75       36.45      2.75 o 
  -4   9   0      228.85      232.67      5.50 o 
  -3   9   0      246.13      216.93      5.13 o 
  -2   9   0      526.22      464.48      7.40 o 
  -1   9   0        3.25        3.18      2.35 o 
   0   9   0       37.74       34.01      2.51 o 
   1   9   0        0.19        0.00      2.90 o 
   2   9   0       96.57      103.37      4.22 o 
   3   9   0        7.57        9.26      2.26 o 
   4   9   0        7.63        8.96      3.87 o 
  -7  10   0        6.16        4.94      3.29 o 
  -6  10   0        2.70        2.34      2.83 o 
  -5  10   0        0.36        2.43      1.61 o 
  -4  10   0        7.22        1.16      3.02 o 
  -3  10   0        0.06        0.81      2.80 o 
  -2  10   0      167.19      147.89      4.64 o 
  -1  10   0        7.85        6.74      2.49 o 
   0  10   0       24.48       24.13      2.54 o 
   1  10   0       74.14       71.77      4.00 o 
   2  10   0        4.44        5.78      3.41 o 
   3  10   0        7.21       10.82      2.04 o 
  -7  11   0        8.22        1.61      4.11 o 
  -6  11   0        3.51        0.00      3.40 o 
  -5  11   0        5.02        4.85      1.74 o 
  -4  11   0        9.59        7.97      3.23 o 
  -3  11   0        6.21        8.58      2.54 o 
  -2  11   0       13.27       14.85      2.25 o 
  -1  11   0       91.88       87.17      3.97 o 
   0  11   0        2.98        3.64      3.00 o 
   1  11   0        1.00        2.04      3.20 o 
   2  11   0        0.18        0.00      3.80 o 
  -6  12   0        0.12        0.00      3.39 o 
  -5  12   0       11.57       10.78      2.06 o 
  -4  12   0        1.18        1.04      3.12 o 
  -3  12   0        0.10        0.00      3.21 o 
  -2  12   0       26.20       20.58      2.41 o 
  -1  12   0       41.99       34.60      3.66 o 
   0  12   0        1.96        0.00      3.41 o 
   1  12   0        0.32        0.00      3.81 o 
  -5  13   0        8.05        6.60      3.64 o 
  -4  13   0        1.12        3.30      3.40 o 
  -3  13   0        3.04        5.47      2.05 o 
  -2  13   0       38.70       40.71      3.41 o 
  -1  13   0        5.59        3.38      3.65 o 
   0  13   0        1.80        4.12      2.86 o 
  -3  14   0       11.02       16.45      2.94 o 
   2 -14   1        2.16        2.72      3.35 o 
   3 -14   1        1.62        2.64      3.46 o 
   4 -14   1        1.85        4.37      3.07 o 
   0 -13   1       11.82       10.03      4.12 o 
   1 -13   1       16.19        9.34      4.45 o 
   2 -13   1        0.00        2.87      3.01 o 
   3 -13   1       19.73       21.60      2.79 o 
   4 -13   1       10.73       11.45      3.85 o 
   5 -13   1       54.98       57.91      4.15 o 
   6 -13   1        6.60        3.85      4.20 o 
  -2 -12   1        3.31        3.68      4.08 o 
  -1 -12   1       25.19       27.87      2.99 o 
   0 -12   1        0.27        0.00      3.22 o 
   1 -12   1        9.75       11.10      1.98 o 
   2 -12   1       30.69       27.30      2.60 o 
   3 -12   1        0.31        4.04      1.67 o 
   4 -12   1       30.55       38.81      3.10 o 
   5 -12   1        2.14        3.71      2.99 o 
   6 -12   1        0.73        1.00      2.84 o 
  -3 -11   1        0.61        3.83      3.25 o 
  -2 -11   1        0.00        0.00      3.26 o 
  -1 -11   1        0.22        1.41      2.75 o 
   0 -11   1       48.32       48.01      3.36 o 
   1 -11   1        0.60        0.00      2.52 o 
   2 -11   1       11.93       12.99      2.04 o 
   3 -11   1       71.10       70.25      3.51 o 
   4 -11   1       57.08       61.54      4.73 o 
   5 -11   1        0.00        0.48      2.83 o 
   6 -11   1        0.05        0.00      3.05 o 
   7 -11   1        0.03        4.90      1.71 o 
  -3 -10   1        1.73        2.01      2.89 o 
  -2 -10   1       63.73       60.62      4.03 o 
  -1 -10   1        1.98        1.59      2.81 o 
   0 -10   1       36.46       32.76      2.52 o 
   1 -10   1        1.26        0.94      2.52 o 
   2 -10   1       20.97       22.70      2.26 o 
   3 -10   1       41.06       37.11      2.82 o 
   4 -10   1      119.20      112.25      4.17 o 
   5 -10   1        2.79        3.56      2.66 o 
   6 -10   1        0.20        0.00      3.01 o 
   7 -10   1        1.85        0.00      3.40 o 
  -4  -9   1        0.93        4.40      3.32 o 
  -3  -9   1        7.24        6.18      3.42 o 
  -2  -9   1       93.39      100.08      3.99 o 
  -1  -9   1       21.60       21.77      2.18 o 
   0  -9   1       66.48       62.41      2.91 o 
   1  -9   1      104.45       97.09      3.53 o 
   2  -9   1       38.33       37.28      2.34 o 
   3  -9   1       70.89       65.28      2.88 o 
   4  -9   1       44.17       44.77      2.67 o 
   5  -9   1       72.72       62.33      3.31 o 
   6  -9   1        1.80        4.91      2.54 o 
   7  -9   1        0.01        0.00      3.45 o 
   8  -9   1        0.21        2.37      3.40 o 
  -5  -8   1        2.26        5.77      2.06 o 
  -4  -8   1        0.23        1.33      3.36 o 
  -3  -8   1        5.10        4.67      1.64 o 
  -2  -8   1       22.68       20.81      2.15 o 
  -1  -8   1        4.00        4.18      2.17 o 
   0  -8   1       29.73       26.57      1.95 o 
   1  -8   1      147.39      122.36      3.84 o 
   2  -8   1       41.87       39.74      2.48 o 
   3  -8   1        2.54        0.79      2.00 o 
   4  -8   1      117.46      109.51      3.66 o 
   5  -8   1       45.01       47.74      2.56 o 
   6  -8   1        6.15        0.00      3.26 o 
   7  -8   1        1.75        0.00      3.20 o 
   8  -8   1        2.40        0.00      4.13 o 
  -5  -7   1       19.38       20.52      2.66 o 
  -4  -7   1       22.62       23.39      2.35 o 
  -3  -7   1        4.46        3.48      2.92 o 
  -2  -7   1        1.48        4.21      2.23 o 
  -1  -7   1       18.16       20.44      1.65 o 
   0  -7   1      183.74      175.41      3.77 o 
   1  -7   1      149.87      150.49      3.55 o 
   2  -7   1      413.04      411.47      5.66 o 
   3  -7   1      110.56      112.01      3.23 o 
   4  -7   1      616.14      575.03      7.47 o 
   5  -7   1        0.74        1.23      2.44 o 
   6  -7   1        0.19        1.94      2.27 o 
   7  -7   1        7.65        7.84      1.95 o 
   8  -7   1       48.53       44.05      5.41 o 
  -6  -6   1        0.15        0.00      3.87 o 
  -5  -6   1        5.37        0.00      3.71 o 
  -4  -6   1       27.11       25.94      2.44 o 
  -3  -6   1        0.19        0.00      2.64 o 
  -2  -6   1       38.13       37.45      2.07 o 
  -1  -6   1      133.15      127.00      3.22 o 
   0  -6   1     1575.57     1432.43      9.76 o 
   1  -6   1       19.46       23.29      1.54 o 
   2  -6   1      532.58      476.95      5.67 o 
   3  -6   1       65.56       63.17      2.38 o 
   4  -6   1      109.92      104.59      3.13 o 
   5  -6   1        9.45       11.82      1.54 o 
   6  -6   1        1.46        0.00      2.66 o 
   7  -6   1        0.07        0.69      3.05 o 
   8  -6   1        0.90        0.00      3.54 o 
  -6  -5   1        0.38        0.00      3.87 o 
  -5  -5   1       57.56       48.72      3.00 o 
  -4  -5   1        3.34        1.66      2.65 o 
  -3  -5   1       85.47       87.47      3.04 o 
  -2  -5   1        1.47        0.00      2.02 o 
  -1  -5   1       44.57       37.03      1.81 o 
   0  -5   1       34.83       40.12      1.59 o 
   1  -5   1      444.87      428.23      4.71 o 
   2  -5   1      120.46      118.83      2.66 o 
   3  -5   1       78.67       78.57      2.41 o 
   4  -5   1       41.02       41.86      2.05 o 
   5  -5   1       72.65       85.18      3.01 o 
   6  -5   1       76.19       71.61      3.26 o 
   7  -5   1        6.97        7.83      2.28 o 
   8  -5   1        8.49        2.97      4.09 o 
  -7  -4   1        2.74        0.60      4.07 o 
  -6  -4   1       13.21       14.03      2.26 o 
  -5  -4   1       11.18        9.60      2.07 o 
  -4  -4   1       40.89       39.68      2.23 o 
  -3  -4   1       78.12       73.08      2.57 o 
  -2  -4   1     1230.59     1244.26      9.07 o 
  -1  -4   1      632.52      574.39      5.37 o 
   0  -4   1       76.69       65.56      1.73 o 
   1  -4   1     2207.54     1967.16      9.06 o 
   2  -4   1     1043.50     1036.09      4.80 o 
   3  -4   1      220.52      222.89      3.61 o 
   4  -4   1      328.64      370.91      5.19 o 
   5  -4   1      104.76      115.53      3.45 o 
   6  -4   1        8.49        8.56      3.06 o 
   7  -4   1       62.92       69.48      3.52 o 
   8  -4   1       28.21       25.44      2.84 o 
  -7  -3   1        0.69        0.00      3.63 o 
  -6  -3   1       23.87       19.91      2.91 o 
  -5  -3   1      101.48       91.64      3.56 o 
  -4  -3   1       83.77       79.48      2.94 o 
  -3  -3   1       38.47       33.16      1.83 o 
  -2  -3   1     1122.54     1085.01      7.65 o 
  -1  -3   1      513.84      460.22      4.26 o 
   0  -3   1     1845.81     1565.87      7.19 o 
   1  -3   1    11876.24    13453.90     91.22 o 
   2  -3   1       85.00      101.36      2.13 o 
   3  -3   1      425.75      462.47      4.91 o 
   4  -3   1       84.11      101.81      2.76 o 
   5  -3   1       56.61       64.29      2.65 o 
   6  -3   1        3.88        0.00      2.88 o 
   7  -3   1       23.57       25.10      2.55 o 
   8  -3   1       16.95       12.80      2.51 o 
  -7  -2   1       92.07       94.43      4.74 o 
  -6  -2   1       12.29       12.18      3.65 o 
  -5  -2   1        0.04        1.59      1.26 o 
  -4  -2   1       75.80       69.64      2.69 o 
  -3  -2   1       38.19       36.06      1.73 o 
  -2  -2   1      776.14      733.63      4.93 o 
  -1  -2   1       16.82       14.49      0.87 o 
   0  -2   1     2500.80     2185.63     27.23 o 
   1  -2   1      368.17      362.49      2.96 o 
   2  -2   1       81.12       82.47      1.81 o 
   3  -2   1      181.85      189.37      3.24 o 
   4  -2   1      651.30      796.75      7.36 o 
   5  -2   1       15.38       16.73      1.70 o 
   6  -2   1        0.12        0.85      2.79 o 
   7  -2   1        0.53        0.00      3.11 o 
   8  -2   1       19.10       22.62      2.91 o 
  -8  -1   1       67.97       61.28      6.00 o 
  -7  -1   1      120.99      130.96      6.76 o 
  -6  -1   1        0.07        2.11      2.63 o 
  -5  -1   1        8.12       10.14      2.76 o 
  -4  -1   1        0.21        2.34      1.94 o 
  -3  -1   1      252.26      269.47      3.96 o 
  -2  -1   1      970.95      960.47      5.97 o 
  -1  -1   1        3.53        2.35      0.65 o 
   0  -1   1       16.26       22.79      0.63 o 
   1  -1   1        5.83        3.20      1.14 o 
   2  -1   1      625.10      734.59      5.12 o 
   3  -1   1       52.05       52.08      1.84 o 
   4  -1   1      321.18      352.13      5.05 o 
   5  -1   1       26.96       27.24      2.05 o 
   6  -1   1        4.97        5.90      3.05 o 
   7  -1   1      121.41      107.62      4.51 o 
   8  -1   1        5.00        0.43      3.75 o 
  -8   0   1        1.47        0.00      4.31 o 
  -7   0   1       36.46       37.79      3.01 o 
  -6   0   1        0.63        1.99      2.54 o 
  -5   0   1        0.05        0.42      2.29 o 
  -4   0   1       38.59       32.44      1.78 o 
  -3   0   1      291.14      289.40      3.96 o 
  -2   0   1       14.50       12.74      1.60 o 
  -1   0   1      115.33      103.82      1.44 o 
   0   0   1      858.50      823.68     11.42 o 
   1   0   1     1783.94     1908.46     25.42 o 
   2   0   1       68.80       55.03      1.68 o 
   3   0   1      374.88      352.96      4.49 o 
   4   0   1      159.15      191.47      3.86 o 
   5   0   1       44.02       36.92      2.46 o 
   6   0   1       26.38       24.91      2.47 o 
   7   0   1        0.20        0.00      4.15 o 
   8   0   1        0.92        4.78      3.80 o 
  -8   1   1        6.60        0.00      4.65 o 
  -7   1   1       11.55        9.85      2.02 o 
  -6   1   1       18.27       11.33      1.93 o 
  -5   1   1       15.74       14.09      1.81 o 
  -4   1   1       99.55      103.56      2.80 o 
  -3   1   1      208.95      202.70      3.29 o 
  -2   1   1        0.53        0.00      1.42 o 
  -1   1   1      463.21      485.72      3.08 o 
   0   1   1     1761.01     1686.28     21.05 o 
   1   1   1    10113.48    11250.50     76.47 o 
   2   1   1     1210.80     1220.94      7.37 o 
   3   1   1     1283.42     1327.21      9.14 o 
   4   1   1       44.08       40.61      2.17 o 
   5   1   1       21.12       19.78      2.05 o 
   6   1   1       10.52       11.72      2.19 o 
   7   1   1       15.42       12.99      3.02 o 
   8   1   1        5.48        1.99      4.11 o 
  -8   2   1       59.89       66.46      4.68 o 
  -7   2   1       13.91       12.57      2.45 o 
  -6   2   1       50.55       57.41      3.04 o 
  -5   2   1       29.27       27.74      1.98 o 
  -4   2   1        0.22        0.84      0.86 o 
  -3   2   1      578.33      624.28      5.64 o 
  -2   2   1     3294.38     3550.35     45.93 o 
  -1   2   1     4472.67     4343.47     43.91 o 
   0   2   1      396.75      368.94      3.03 o 
   1   2   1      684.33      655.75      3.51 o 
   2   2   1       79.14       73.16      1.52 o 
   3   2   1        5.26        5.61      1.25 o 
   4   2   1      106.58      116.72      3.78 o 
   5   2   1      119.92      100.35      3.64 o 
   6   2   1      586.25      530.70      9.12 o 
   7   2   1       28.10       27.38      3.14 o 
  -8   3   1       24.10       22.95      2.93 o 
  -7   3   1       72.22       64.42      3.73 o 
  -6   3   1       21.43       22.47      2.31 o 
  -5   3   1       20.60       19.72      1.78 o 
  -4   3   1        0.34        0.74      1.87 o 
  -3   3   1        2.13        2.87      1.61 o 
  -2   3   1     1586.71     1589.57      8.07 o 
  -1   3   1      257.50      244.94      2.96 o 
   0   3   1     3436.30     3337.46     44.47 o 
   1   3   1       61.88       63.81      1.86 o 
   2   3   1       28.48       32.67      1.72 o 
   3   3   1       98.97       99.35      2.97 o 
   4   3   1       98.51      110.07      3.54 o 
   5   3   1       71.47       65.37      3.35 o 
   6   3   1       53.10       51.84      3.46 o 
   7   3   1        7.66        6.22      4.28 o 
  -8   4   1       11.92       12.95      2.50 o 
  -7   4   1       10.08       10.13      3.67 o 
  -6   4   1       47.74       51.81      3.19 o 
  -5   4   1       75.19       86.74      3.07 o 
  -4   4   1      391.16      435.68      5.91 o 
  -3   4   1      325.84      341.75      4.52 o 
  -2   4   1       68.68       75.41      2.03 o 
  -1   4   1      363.48      338.72      3.94 o 
   0   4   1       68.21       64.96      1.95 o 
   1   4   1       12.18       13.91      1.23 o 
   2   4   1       19.84       17.85      1.54 o 
   3   4   1      221.41      200.87      4.48 o 
   4   4   1       28.57       24.92      2.63 o 
   5   4   1       35.19       33.67      3.06 o 
   6   4   1        1.38        5.44      2.99 o 
   7   4   1       29.94       35.69      3.51 o 
  -8   5   1       48.26       50.60      3.69 o 
  -7   5   1       58.14       62.24      3.92 o 
  -6   5   1       10.91       11.39      1.98 o 
  -5   5   1       12.04       12.24      1.44 o 
  -4   5   1       83.06       95.22      2.89 o 
  -3   5   1     1534.87     1563.23     10.40 o 
  -2   5   1      201.57      200.37      3.47 o 
  -1   5   1      229.37      226.70      3.60 o 
   0   5   1       10.24       11.75      1.29 o 
   1   5   1      730.62      783.76      7.38 o 
   2   5   1      184.15      178.80      4.00 o 
   3   5   1        7.20        0.00      3.41 o 
   4   5   1       19.63       15.69      2.10 o 
   5   5   1       21.39       19.73      2.41 o 
   6   5   1       30.22       30.12      3.28 o 
  -8   6   1       29.83       26.74      4.77 o 
  -7   6   1       81.48       93.50      4.38 o 
  -6   6   1        6.32        3.38      3.27 o 
  -5   6   1        2.29        0.00      2.55 o 
  -4   6   1      124.94      127.96      3.48 o 
  -3   6   1       83.07       79.95      2.66 o 
  -2   6   1      129.71      128.23      3.04 o 
  -1   6   1     1560.66     1492.42     10.30 o 
   0   6   1      139.78      124.02      3.17 o 
   1   6   1      166.33      157.32      3.81 o 
   2   6   1       58.22       57.85      2.70 o 
   3   6   1      102.03       94.78      3.90 o 
   4   6   1        0.02        2.94      2.79 o 
   5   6   1        3.70        6.11      2.15 o 
   6   6   1       23.86       24.96      3.23 o 
  -8   7   1        4.14        3.61      3.76 o 
  -7   7   1        3.86        8.28      3.18 o 
  -6   7   1       11.22       10.01      1.81 o 
  -5   7   1        5.05        6.43      1.52 o 
  -4   7   1        1.30        0.00      2.29 o 
  -3   7   1       38.47       30.55      2.08 o 
  -2   7   1       89.16       79.54      2.73 o 
  -1   7   1      244.62      251.83      4.85 o 
   0   7   1      113.08      115.80      3.33 o 
   1   7   1        0.80        0.00      2.38 o 
   2   7   1      180.98      181.90      4.86 o 
   3   7   1       45.31       50.17      3.03 o 
   4   7   1        0.01        0.00      3.16 o 
   5   7   1        4.19        3.65      3.97 o 
  -8   8   1       17.25       12.27      4.86 o 
  -7   8   1        8.22       10.30      2.15 o 
  -6   8   1        1.98        0.00      3.01 o 
  -5   8   1       42.21       47.37      4.25 o 
  -4   8   1       11.62       11.72      1.65 o 
  -3   8   1       13.65       15.71      1.67 o 
  -2   8   1      115.81      117.58      3.55 o 
  -1   8   1      162.04      151.39      4.10 o 
   0   8   1       47.21       45.89      2.52 o 
   1   8   1       17.71       18.86      2.09 o 
   2   8   1        4.79        4.26      3.24 o 
   3   8   1        2.28        0.13      3.22 o 
   4   8   1        2.76        5.33      3.28 o 
   5   8   1        1.00        5.40      2.30 o 
  -8   9   1        5.45       12.47      2.41 o 
  -7   9   1       13.99       14.96      4.38 o 
  -6   9   1        2.70        5.05      2.79 o 
  -5   9   1        1.71        0.00      2.96 o 
  -4   9   1        8.15        6.36      3.33 o 
  -3   9   1      103.93       95.48      3.90 o 
  -2   9   1       14.88       18.71      2.08 o 
  -1   9   1       55.14       58.22      3.14 o 
   0   9   1        0.61        0.00      2.64 o 
   1   9   1        2.59        0.88      3.08 o 
   2   9   1       39.01       36.08      2.99 o 
   3   9   1        9.95       10.35      3.47 o 
   4   9   1        4.29        7.02      2.19 o 
  -7  10   1        3.54        0.00      4.16 o 
  -6  10   1        0.78        3.80      2.67 o 
  -5  10   1        0.42        0.00      2.90 o 
  -4  10   1       11.10        7.80      1.76 o 
  -3  10   1       71.56       65.33      3.49 o 
  -2  10   1      273.01      272.68      6.42 o 
  -1  10   1      162.59      170.57      5.19 o 
   0  10   1        7.10        2.06      3.05 o 
   1  10   1      151.82      149.32      5.22 o 
   2  10   1        2.38        0.00      3.19 o 
   3  10   1        5.68        0.47      4.10 o 
  -7  11   1        0.13        3.06      3.13 o 
  -6  11   1        2.21        4.70      3.12 o 
  -5  11   1        6.23        7.67      3.37 o 
  -4  11   1        2.74        0.00      3.17 o 
  -3  11   1       11.49       12.18      1.88 o 
  -2  11   1       52.62       53.16      3.54 o 
  -1  11   1        5.20        0.00      3.81 o 
   0  11   1        0.75        0.00      3.46 o 
   1  11   1       14.36       12.12      2.66 o 
   2  11   1        6.41        6.05      4.02 o 
  -6  12   1        8.90       13.95      2.80 o 
  -5  12   1        8.93        7.96      3.94 o 
  -4  12   1       31.04       39.01      3.09 o 
  -3  12   1        2.43        2.19      2.95 o 
  -2  12   1        0.69        3.57      2.80 o 
  -1  12   1        7.30       10.11      2.04 o 
   0  12   1        9.99        6.71      3.96 o 
   1  12   1       10.90        7.85      4.44 o 
  -5  13   1        0.67        0.00      4.82 o 
  -4  13   1        1.95        5.27      3.08 o 
  -3  13   1        3.90        5.64      3.46 o 
  -2  13   1       14.63       11.98      4.34 o 
  -1  13   1       31.87       30.33      3.37 o 
   0  13   1        3.87        1.63      3.72 o 
   1 -14   2        0.55        1.99      3.45 o 
   2 -14   2        3.73        9.01      2.49 o 
   3 -14   2        3.02        3.99      3.55 o 
   4 -14   2        2.65        4.49      3.49 o 
   0 -13   2        3.02        8.31      2.21 o 
   1 -13   2        9.15       10.84      2.59 o 
   2 -13   2        1.35        0.00      3.20 o 
   3 -13   2        0.08        3.04      2.70 o 
   4 -13   2       12.15       12.64      3.69 o 
   5 -13   2        0.66        0.00      3.88 o 
   6 -13   2        2.12        0.46      3.77 o 
  -2 -12   2        1.85        1.73      3.49 o 
  -1 -12   2       16.99        8.80      4.47 o 
   0 -12   2       10.85       10.98      2.23 o 
   1 -12   2        0.19        0.00      3.42 o 
   2 -12   2        8.60       12.44      2.01 o 
   3 -12   2        6.31        8.07      1.80 o 
   4 -12   2        0.73        0.00      3.71 o 
   5 -12   2        1.05        0.00      3.76 o 
   6 -12   2        1.99        1.85      3.06 o 
  -3 -11   2        2.02        0.00      3.97 o 
  -2 -11   2       28.97       29.07      3.06 o 
  -1 -11   2       34.22       37.43      3.09 o 
   0 -11   2        0.13        0.00      2.85 o 
   1 -11   2        1.72        4.70      2.68 o 
   2 -11   2        1.19        0.00      2.77 o 
   3 -11   2      119.29      128.69      4.63 o 
   4 -11   2        0.90        2.42      2.87 o 
   5 -11   2        0.06        1.58      2.77 o 
   6 -11   2        8.27        4.89      3.84 o 
   7 -11   2        3.91        3.65      3.47 o 
  -4 -10   2        0.83        2.71      3.45 o 
  -3 -10   2        0.25        1.69      3.04 o 
  -2 -10   2       11.52       13.42      2.09 o 
  -1 -10   2       26.73       27.48      2.39 o 
   0 -10   2       24.50       27.58      2.29 o 
   1 -10   2       27.11       27.51      2.30 o 
   2 -10   2       30.93       33.74      2.34 o 
   3 -10   2       12.46        9.07      2.06 o 
   4 -10   2       70.19       61.79      3.28 o 
   5 -10   2      199.12      195.29      5.77 o 
   6 -10   2        0.72        2.09      2.66 o 
   7 -10   2        0.97        0.00      3.66 o 
  -4  -9   2        6.03        5.78      3.66 o 
  -3  -9   2        0.68        0.00      3.31 o 
  -2  -9   2       13.43       15.56      2.18 o 
  -1  -9   2       96.07       93.05      3.57 o 
   0  -9   2        3.44        4.22      2.06 o 
   1  -9   2        0.49        0.00      2.18 o 
   2  -9   2       69.63       67.68      3.08 o 
   3  -9   2       66.19       65.32      2.96 o 
   4  -9   2        5.12        4.16      2.56 o 
   5  -9   2       12.16       10.08      3.15 o 
   6  -9   2       24.62       22.02      2.38 o 
   7  -9   2        1.92        0.00      3.62 o 
   8  -9   2       11.65       14.21      4.03 o 
  -5  -8   2       12.58       10.33      2.57 o 
  -4  -8   2      100.14       87.04      4.34 o 
  -3  -8   2        9.80        6.56      1.78 o 
  -2  -8   2        1.03        0.00      2.64 o 
  -1  -8   2       10.28        7.44      1.58 o 
   0  -8   2       11.28       11.73      1.45 o 
   1  -8   2       23.26       19.99      1.82 o 
   2  -8   2       82.20       77.41      2.83 o 
   3  -8   2        7.09        6.83      1.31 o 
   4  -8   2      249.55      231.46      5.19 o 
   5  -8   2       36.59       36.73      2.70 o 
   6  -8   2       34.23       29.27      2.54 o 
   7  -8   2        0.03        1.25      2.77 o 
   8  -8   2        0.21        0.00      4.37 o 
  -6  -7   2       17.80       16.73      4.58 o 
  -5  -7   2       33.75       33.03      3.24 o 
  -4  -7   2       63.08       53.77      3.26 o 
  -3  -7   2        1.64        3.23      2.47 o 
  -2  -7   2        3.81        2.68      2.42 o 
  -1  -7   2        2.00        0.00      2.01 o 
   0  -7   2       45.96       49.39      2.11 o 
   1  -7   2       41.86       53.09      2.15 o 
   2  -7   2        0.51        1.28      1.83 o 
   3  -7   2       91.27       92.98      2.97 o 
   4  -7   2      141.71      153.81      3.96 o 
   5  -7   2       53.99       63.84      2.93 o 
   6  -7   2       21.41       23.58      2.14 o 
   7  -7   2       10.39        8.57      3.40 o 
   8  -7   2       12.19        9.16      4.17 o 
  -6  -6   2        0.09        0.00      3.84 o 
  -5  -6   2       14.55       10.51      2.56 o 
  -4  -6   2        0.52        0.53      2.93 o 
  -3  -6   2       34.37       31.90      2.32 o 
  -2  -6   2        1.81        3.70      1.88 o 
  -1  -6   2      586.37      564.03      6.45 o 
   0  -6   2        0.24        0.00      1.72 o 
   1  -6   2      191.51      194.04      3.68 o 
   2  -6   2       98.31       99.18      2.71 o 
   3  -6   2       98.49       94.88      2.75 o 
   4  -6   2       13.93       18.50      1.67 o 
   5  -6   2       60.35       68.19      3.05 o 
   6  -6   2        1.99        4.61      1.41 o 
   7  -6   2        1.26        0.00      3.54 o 
   8  -6   2        3.15        2.63      3.61 o 
  -6  -5   2        1.42        0.00      4.06 o 
  -5  -5   2      110.29       96.73      3.96 o 
  -4  -5   2        3.55        0.00      2.94 o 
  -3  -5   2        1.33        0.00      2.24 o 
  -2  -5   2        0.17        0.00      1.94 o 
  -1  -5   2       30.16       30.31      1.62 o 
   0  -5   2      113.03      119.73      2.55 o 
   1  -5   2       29.47       32.94      1.59 o 
   2  -5   2        7.33        6.75      1.16 o 
   3  -5   2       10.97       12.84      1.13 o 
   4  -5   2       18.18       21.05      1.52 o 
   5  -5   2      209.56      225.16      4.71 o 
   6  -5   2       19.06       20.64      2.06 o 
   7  -5   2        1.84        0.12      3.04 o 
   8  -5   2       12.72        5.91      3.87 o 
  -7  -4   2       14.31       17.05      2.50 o 
  -6  -4   2       30.62       30.18      2.78 o 
  -5  -4   2        0.67        0.00      3.30 o 
  -4  -4   2       22.86       16.55      1.80 o 
  -3  -4   2        1.52        4.24      1.15 o 
  -2  -4   2      581.01      577.73      6.24 o 
  -1  -4   2       12.08       13.15      0.99 o 
   0  -4   2      560.76      521.36      4.70 o 
   1  -4   2       48.96       49.55      1.63 o 
   2  -4   2      583.66      584.17      4.69 o 
   3  -4   2       71.57       71.11      2.17 o 
   4  -4   2       57.40       56.19      2.21 o 
   5  -4   2        7.53        3.00      2.78 o 
   6  -4   2        5.57        5.06      3.13 o 
   7  -4   2        7.63        2.77      3.62 o 
   8  -4   2        7.26        6.35      2.19 o 
  -7  -3   2        1.28        1.41      3.30 o 
  -6  -3   2       62.55       62.90      3.55 o 
  -5  -3   2       66.35       62.49      3.18 o 
  -4  -3   2       60.96       47.64      2.30 o 
  -3  -3   2      468.33      509.38      6.09 o 
  -2  -3   2       73.43       77.66      2.19 o 
  -1  -3   2        9.16        8.82      0.89 o 
   0  -3   2      485.12      415.21      3.66 o 
   1  -3   2     3909.17     4247.22     51.76 o 
   2  -3   2      272.10      288.60      3.91 o 
   3  -3   2      162.22      181.26      3.63 o 
   4  -3   2       31.82       37.81      1.95 o 
   5  -3   2      726.26      839.88      9.03 o 
   6  -3   2       31.85       30.63      2.44 o 
   7  -3   2        0.64        0.00      3.35 o 
   8  -3   2        0.98        0.00      4.12 o 
  -8  -2   2        1.69        3.01      4.03 o 
  -7  -2   2        2.79        6.39      3.23 o 
  -6  -2   2       11.09        4.44      3.81 o 
  -5  -2   2        4.71        4.73      1.43 o 
  -4  -2   2       23.90       27.95      1.85 o 
  -3  -2   2     1108.02     1174.11      8.59 o 
  -2  -2   2        3.48        3.14      1.32 o 
  -1  -2   2       27.05       24.15      1.03 o 
   0  -2   2     2324.28     2097.32     29.01 o 
   1  -2   2     4498.35     4952.24     51.12 o 
   2  -2   2       90.74       88.88      1.97 o 
   3  -2   2       43.81       48.38      1.84 o 
   4  -2   2       17.37       17.81      1.63 o 
   5  -2   2      186.56      221.40      4.71 o 
   6  -2   2       27.75       27.77      2.44 o 
   7  -2   2        0.03        3.43      3.30 o 
   8  -2   2       26.55       25.95      2.97 o 
  -8  -1   2        1.03        0.00      4.34 o 
  -7  -1   2       10.24        4.06      4.12 o 
  -6  -1   2        7.06        6.62      2.77 o 
  -5  -1   2        3.38        4.79      1.42 o 
  -4  -1   2      189.45      185.08      4.45 o 
  -3  -1   2      482.29      493.55      5.95 o 
  -2  -1   2       49.65       40.87      1.43 o 
  -1  -1   2      424.68      396.92      3.20 o 
   0  -1   2      517.80      496.85      3.02 o 
   1  -1   2     9845.79     6612.93    139.89 o 
   2  -1   2     3040.44     3836.82     52.95 o 
   3  -1   2      520.93      610.88      5.81 o 
   4  -1   2       49.09       52.48      2.26 o 
   5  -1   2       20.62       21.45      2.04 o 
   6  -1   2        9.59        9.13      2.03 o 
   7  -1   2      102.22      101.56      4.48 o 
   8  -1   2        1.15        2.34      3.63 o 
  -8   0   2        2.23        1.70      4.26 o 
  -7   0   2       29.65       35.39      3.09 o 
  -6   0   2        5.15        0.94      3.54 o 
  -5   0   2        0.17        0.00      2.52 o 
  -4   0   2      159.14      166.21      3.72 o 
  -3   0   2       20.03       21.20      1.31 o 
  -2   0   2       34.16       46.30      1.51 o 
  -1   0   2     3603.66     3753.34     39.22 o 
   0   0   2      524.30      578.58      3.31 o 
   1   0   2      771.22      852.59      4.80 o 
   2   0   2      626.99      619.03      3.80 o 
   3   0   2      156.53      150.01      3.08 o 
   4   0   2      247.19      243.40      4.64 o 
   5   0   2        1.55        0.00      2.80 o 
   6   0   2       14.66       12.97      2.22 o 
   7   0   2       10.25       13.66      2.53 o 
   8   0   2        0.01        0.00      4.53 o 
  -8   1   2       14.24       12.38      2.79 o 
  -7   1   2       25.26       28.12      2.72 o 
  -6   1   2       54.89       56.50      3.12 o 
  -5   1   2      101.26      103.42      3.25 o 
  -4   1   2       61.90       54.01      2.14 o 
  -3   1   2      151.93      149.50      2.83 o 
  -2   1   2     5789.39     5901.42     61.72 o 
  -1   1   2     9256.81     9797.66     70.34 o 
   0   1   2       11.50       10.72      1.27 o 
   1   1   2     5051.85     5707.00     57.08 o 
   2   1   2      430.86      456.83      4.71 o 
   3   1   2       20.54       20.28      1.67 o 
   4   1   2       10.20        8.36      1.46 o 
   5   1   2       20.59       19.50      1.99 o 
   6   1   2       55.60       56.33      3.27 o 
   7   1   2       10.64        0.43      4.58 o 
  -8   2   2       33.65       32.89      3.23 o 
  -7   2   2       73.04       68.91      3.60 o 
  -6   2   2       72.27       74.22      3.39 o 
  -5   2   2       15.17       16.61      1.59 o 
  -4   2   2       47.00       47.79      2.11 o 
  -3   2   2      207.91      206.59      3.35 o 
  -2   2   2     3915.05     4120.63     52.66 o 
  -1   2   2      185.07      179.11      2.40 o 
   0   2   2      238.50      212.51      2.62 o 
   1   2   2      205.28      182.53      2.81 o 
   2   2   2      320.80      304.05      3.21 o 
   3   2   2      220.61      217.34      4.22 o 
   4   2   2       21.97       27.47      2.05 o 
   5   2   2       46.73       37.23      2.85 o 
   6   2   2       15.92       10.07      2.60 o 
   7   2   2       25.92       21.89      2.66 o 
  -8   3   2        0.05        0.00      3.68 o 
  -7   3   2        0.75        0.00      3.56 o 
  -6   3   2       75.58       68.05      3.58 o 
  -5   3   2        1.09        1.60      1.99 o 
  -4   3   2       29.03       31.92      1.88 o 
  -3   3   2      461.50      444.62      5.06 o 
  -2   3   2       13.28       13.67      1.26 o 
  -1   3   2      151.93      152.14      2.52 o 
   0   3   2       77.24       72.46      1.87 o 
   1   3   2      148.61      150.91      2.89 o 
   2   3   2      118.63      133.89      3.17 o 
   3   3   2       12.91       11.94      1.53 o 
   4   3   2      235.02      210.82      4.98 o 
   5   3   2        0.02        0.00      4.01 o 
   6   3   2        2.61        0.00      3.82 o 
   7   3   2        6.51        0.00      5.05 o 
  -8   4   2       15.53       15.48      2.63 o 
  -7   4   2        0.74        1.58      3.35 o 
  -6   4   2       39.00       41.54      2.76 o 
  -5   4   2       14.52       15.71      1.60 o 
  -4   4   2       32.74       30.52      1.90 o 
  -3   4   2      429.18      411.30      5.23 o 
  -2   4   2      399.30      377.56      4.50 o 
  -1   4   2        6.29        5.14      0.88 o 
   0   4   2      758.37      732.48      6.26 o 
   1   4   2       18.91       53.78      1.96 o 
   2   4   2      252.58      251.40      4.49 o 
   3   4   2      165.15      167.32      4.18 o 
   4   4   2      222.79      207.07      5.42 o 
   5   4   2       38.38       34.77      3.37 o 
   6   4   2        0.04        0.00      3.62 o 
  -8   5   2       17.96       19.76      2.70 o 
  -7   5   2       62.04       70.55      3.85 o 
  -6   5   2        0.04        0.00      3.02 o 
  -5   5   2        7.06        6.85      1.65 o 
  -4   5   2       69.23       65.72      2.53 o 
  -3   5   2       82.43       83.53      2.57 o 
  -2   5   2       25.75       30.74      1.61 o 
  -1   5   2       20.02       15.93      1.28 o 
   0   5   2      192.54      214.52      3.73 o 
   1   5   2      126.37      116.30      3.18 o 
   2   5   2        0.82        3.18      2.14 o 
   3   5   2       37.26       43.60      2.67 o 
   4   5   2       31.85       35.87      2.71 o 
   5   5   2        3.95        3.30      3.38 o 
   6   5   2        2.37        1.56      4.13 o 
  -8   6   2       27.05       32.05      3.24 o 
  -7   6   2        0.65        4.43      3.03 o 
  -6   6   2        0.01        0.64      2.51 o 
  -5   6   2        0.20        0.00      2.39 o 
  -4   6   2       48.35       49.36      2.43 o 
  -3   6   2      134.90      139.56      3.46 o 
  -2   6   2        4.83        4.51      1.15 o 
  -1   6   2       10.42        7.54      1.27 o 
   0   6   2        7.93        9.45      1.42 o 
   1   6   2        6.13        2.45      2.44 o 
   2   6   2       12.94        9.47      1.98 o 
   3   6   2     1034.03      994.43     11.49 o 
   4   6   2        0.02        1.60      3.18 o 
   5   6   2        0.02        0.58      3.45 o 
  -8   7   2        9.31        0.46      4.63 o 
  -7   7   2        8.16        7.75      2.02 o 
  -6   7   2        0.87        0.00      2.92 o 
  -5   7   2        5.06       20.91      2.47 o 
  -4   7   2       32.97       35.04      2.33 o 
  -3   7   2        3.13        2.06      1.88 o 
  -2   7   2      198.21      196.04      4.45 o 
  -1   7   2       80.72       81.67      2.91 o 
   0   7   2        0.16        0.24      2.27 o 
   1   7   2      119.00      112.08      3.80 o 
   2   7   2       28.25       23.30      2.75 o 
   3   7   2        6.35        6.67      3.56 o 
   4   7   2        0.42        1.08      3.17 o 
   5   7   2        1.85        4.01      2.32 o 
  -8   8   2       13.78       12.56      4.27 o 
  -7   8   2       13.28        6.86      4.30 o 
  -6   8   2       11.21       11.77      3.24 o 
  -5   8   2        0.01        1.06      2.49 o 
  -4   8   2        7.54        5.84      2.62 o 
  -3   8   2       85.37       79.72      3.09 o 
  -2   8   2        1.06        0.96      2.15 o 
  -1   8   2      389.54      369.50      6.90 o 
   0   8   2        2.73        1.29      2.49 o 
   1   8   2        4.73        4.71      1.74 o 
   2   8   2       58.32       58.80      3.40 o 
   3   8   2        0.23        0.00      3.65 o 
   4   8   2        4.36        5.69      3.31 o 
  -8   9   2        1.49        3.27      3.66 o 
  -7   9   2        3.48        0.00      4.20 o 
  -6   9   2       16.34       20.77      3.63 o 
  -5   9   2        8.18        9.72      2.75 o 
  -4   9   2        3.72        0.74      2.80 o 
  -3   9   2      113.64      105.11      4.06 o 
  -2   9   2        7.95        7.76      1.68 o 
  -1   9   2       38.51       34.33      2.83 o 
   0   9   2        0.52        0.95      2.53 o 
   1   9   2        0.00        4.14      2.61 o 
   2   9   2       74.50       80.51      4.02 o 
   3   9   2        5.08        9.53      2.13 o 
   4   9   2       11.08       12.71      4.10 o 
  -7  10   2        2.64        5.84      3.07 o 
  -6  10   2        6.32        7.70      1.92 o 
  -5  10   2        4.64        0.13      3.25 o 
  -4  10   2        8.18        8.22      1.91 o 
  -3  10   2       20.15       19.72      2.59 o 
  -2  10   2       16.44       15.79      2.60 o 
  -1  10   2       47.38       45.43      3.12 o 
   0  10   2       52.93       52.59      3.37 o 
   1  10   2       11.00        2.72      3.94 o 
   2  10   2       12.61       13.31      2.69 o 
   3  10   2        2.96        5.65      3.44 o 
  -7  11   2        0.08        1.31      3.39 o 
  -6  11   2        0.14        1.05      3.10 o 
  -5  11   2       11.71       11.06      3.44 o 
  -4  11   2       27.58       26.35      4.15 o 
  -3  11   2        4.98        9.92      1.78 o 
  -2  11   2        3.44        0.00      3.58 o 
  -1  11   2       75.32       75.31      4.06 o 
   0  11   2       13.74       17.66      3.64 o 
   1  11   2        8.78        3.20      4.28 o 
   2  11   2        2.05        0.00      4.26 o 
  -6  12   2        1.40        0.49      3.68 o 
  -5  12   2        2.42        2.57      3.57 o 
  -4  12   2        0.00        0.58      3.37 o 
  -3  12   2        1.32        0.00      3.25 o 
  -2  12   2        0.51        0.00      3.69 o 
  -1  12   2       38.99       49.47      3.90 o 
   0  12   2        2.85        0.00      4.33 o 
   1  12   2        1.82        0.00      4.03 o 
  -5  13   2        0.69        6.30      3.18 o 
  -4  13   2        1.53        4.31      3.80 o 
  -3  13   2        0.31        1.57      3.14 o 
  -2  13   2        4.02        4.13      3.87 o 
  -1  13   2        4.12        7.74      4.38 o 
   1 -14   3        2.12        2.64      3.32 o 
   2 -14   3        1.02        0.00      3.51 o 
   3 -14   3        0.12        0.00      3.65 o 
   4 -14   3       12.55       19.37      2.65 o 
  -1 -13   3        0.35        0.00      3.43 o 
   0 -13   3       19.55       19.39      3.35 o 
   1 -13   3        7.85        8.29      3.87 o 
   2 -13   3        3.17        0.28      3.47 o 
   3 -13   3        0.12        0.00      3.41 o 
   4 -13   3        6.84       12.51      2.15 o 
   5 -13   3        0.01        0.00      3.92 o 
   6 -13   3        1.12        4.17      3.04 o 
  -2 -12   3        0.77        0.00      3.87 o 
  -1 -12   3       22.25       24.91      2.77 o 
   0 -12   3        7.60        5.36      3.95 o 
   1 -12   3        9.18       12.33      2.02 o 
   2 -12   3       19.63       20.42      2.32 o 
   3 -12   3       96.91       98.45      4.41 o 
   4 -12   3        3.75        0.00      3.62 o 
   5 -12   3        5.52        8.87      1.98 o 
   6 -12   3        1.77        0.00      4.01 o 
  -3 -11   3       12.03       11.36      4.21 o 
  -2 -11   3        4.18        0.00      3.70 o 
  -1 -11   3        7.93        7.56      2.14 o 
   0 -11   3        3.24        4.47      1.63 o 
   1 -11   3       26.97       23.48      2.45 o 
   2 -11   3       75.21       74.23      3.69 o 
   3 -11   3       18.91       17.85      2.42 o 
   4 -11   3       40.77       40.56      3.18 o 
   5 -11   3        1.01        1.10      3.16 o 
   6 -11   3        3.12        2.67      3.16 o 
   7 -11   3        1.32        0.00      3.68 o 
  -4 -10   3        3.66        0.00      3.74 o 
  -3 -10   3        0.19        3.08      3.14 o 
  -2 -10   3       14.10       10.44      2.33 o 
  -1 -10   3        0.00        0.00      2.59 o 
   0 -10   3        0.01        2.62      1.25 o 
   1 -10   3       79.67       80.78      3.65 o 
   2 -10   3       15.93       13.73      1.94 o 
   3 -10   3        9.34       11.58      1.66 o 
   4 -10   3       84.85       86.52      3.65 o 
   5 -10   3       11.29       12.09      2.49 o 
   6 -10   3        0.24        3.86      2.65 o 
   7 -10   3        0.10        0.00      3.58 o 
  -4  -9   3        1.65        4.16      3.42 o 
  -3  -9   3       11.95       10.13      2.21 o 
  -2  -9   3        3.52        1.56      3.25 o 
  -1  -9   3        7.70        5.60      2.63 o 
   0  -9   3        2.47        2.25      2.08 o 
   1  -9   3        2.54        3.92      2.02 o 
   2  -9   3      101.54      116.17      3.60 o 
   3  -9   3       57.69       53.87      3.96 o 
   4  -9   3        1.47        2.88      2.47 o 
   5  -9   3       10.56       10.51      2.08 o 
   6  -9   3       21.75       23.68      3.50 o 
   7  -9   3        1.30        0.00      3.86 o 
   8  -9   3        0.04        0.00      3.88 o 
  -5  -8   3        2.42        1.64      3.69 o 
  -4  -8   3       35.50       34.40      3.20 o 
  -3  -8   3       58.91       57.48      3.54 o 
  -2  -8   3        3.96        0.59      2.71 o 
  -1  -8   3        1.83        3.10      2.12 o 
   0  -8   3        7.81       10.23      1.40 o 
   1  -8   3        0.01        2.86      1.75 o 
   2  -8   3        2.25        2.20      2.11 o 
   3  -8   3        1.25        0.00      2.33 o 
   4  -8   3       51.15       48.48      2.82 o 
   5  -8   3       37.50       40.92      2.77 o 
   6  -8   3       15.57       15.14      1.98 o 
   7  -8   3        9.09        8.60      2.66 o 
   8  -8   3       13.57       18.05      2.58 o 
  -6  -7   3        1.73        0.63      4.16 o 
  -5  -7   3       65.06       68.47      4.09 o 
  -4  -7   3        3.47        4.23      3.10 o 
  -3  -7   3       20.36       22.40      2.25 o 
  -2  -7   3       25.91       31.29      2.15 o 
  -1  -7   3      130.17      135.23      3.70 o 
   0  -7   3        1.96        0.00      1.73 o 
   1  -7   3       15.10       15.07      1.33 o 
   2  -7   3       51.59       51.27      2.25 o 
   3  -7   3       57.64       53.89      2.38 o 
   4  -7   3        0.95        2.50      1.93 o 
   5  -7   3      128.88      129.50      5.59 o 
   6  -7   3        7.37        9.12      3.43 o 
   7  -7   3        2.34        0.00      3.30 o 
   8  -7   3       15.60       16.00      4.23 o 
  -6  -6   3        1.56        0.00      3.74 o 
  -5  -6   3      132.32      114.23      5.05 o 
  -4  -6   3       50.32       51.80      3.05 o 
  -3  -6   3       17.77       14.78      2.05 o 
  -2  -6   3        8.67       11.53      1.41 o 
  -1  -6   3       68.70       61.10      2.26 o 
   0  -6   3       36.31       37.47      1.75 o 
   1  -6   3      434.93      476.67      5.81 o 
   2  -6   3     1873.15     1944.42     11.90 o 
   3  -6   3       12.99       12.81      1.32 o 
   4  -6   3       69.96       75.56      2.91 o 
   5  -6   3       11.99       13.51      1.95 o 
   6  -6   3        1.56        0.00      2.93 o 
   7  -6   3        7.46        6.77      3.56 o 
   8  -6   3       14.54       12.78      4.60 o 
  -7  -5   3        0.02        0.00      3.95 o 
  -6  -5   3       11.60       22.23      2.51 o 
  -5  -5   3       26.35       21.47      2.70 o 
  -4  -5   3       19.89       14.24      2.01 o 
  -3  -5   3        9.18        8.89      1.46 o 
  -2  -5   3      196.45      182.82      3.87 o 
  -1  -5   3      127.13      131.66      2.93 o 
   0  -5   3        4.60        1.20      1.49 o 
   1  -5   3      742.94      749.49      6.50 o 
   2  -5   3     1139.94     1199.56      9.26 o 
   3  -5   3       52.68       64.80      2.28 o 
   4  -5   3       50.70       52.38      3.02 o 
   5  -5   3       13.73       14.13      1.62 o 
   6  -5   3        0.67        0.50      2.75 o 
   7  -5   3        0.24        2.63      3.05 o 
   8  -5   3        1.27        0.14      3.87 o 
  -7  -4   3        1.15        5.36      3.28 o 
  -6  -4   3        0.91        0.38      3.18 o 
  -5  -4   3       23.06       16.61      2.16 o 
  -4  -4   3        3.31        2.01      2.29 o 
  -3  -4   3      186.70      187.63      4.02 o 
  -2  -4   3       54.50       56.05      2.12 o 
  -1  -4   3        0.07        0.05      1.29 o 
   0  -4   3      251.99      245.52      3.37 o 
   1  -4   3       51.19       45.91      1.76 o 
   2  -4   3        6.13        4.93      0.96 o 
   3  -4   3      155.95      163.85      3.29 o 
   4  -4   3       50.99       54.34      2.46 o 
   5  -4   3       58.83       64.45      2.81 o 
   6  -4   3       27.60       30.23      2.43 o 
   7  -4   3        0.21        0.00      3.09 o 
   8  -4   3        1.52        4.73      2.16 o 
  -7  -3   3        0.17        3.28      1.69 o 
  -6  -3   3       22.98       18.48      2.28 o 
  -5  -3   3        7.63        5.33      1.74 o 
  -4  -3   3        8.57        4.16      2.58 o 
  -3  -3   3      418.93      444.17      5.70 o 
  -2  -3   3       30.89       29.20      1.42 o 
  -1  -3   3       16.21       14.55      0.99 o 
   0  -3   3      392.91      389.60      3.77 o 
   1  -3   3     9564.76    10998.51     94.86 o 
   2  -3   3      250.39      250.98      4.01 o 
   3  -3   3        2.62        0.59      1.88 o 
   4  -3   3        8.09        8.22      2.38 o 
   5  -3   3        6.62        8.08      3.04 o 
   6  -3   3        0.40        0.00      3.03 o 
   7  -3   3        0.04        0.00      3.53 o 
   8  -3   3        0.30        1.29      3.71 o 
  -8  -2   3        7.62        5.53      4.26 o 
  -7  -2   3        0.86        0.00      3.64 o 
  -6  -2   3        1.60        0.00      3.43 o 
  -5  -2   3       61.77       55.18      2.85 o 
  -4  -2   3      707.90      768.65      9.54 o 
  -3  -2   3      244.82      235.25      4.09 o 
  -2  -2   3       21.85       22.06      1.26 o 
  -1  -2   3       39.50       33.16      1.26 o 
   0  -2   3     1245.09     1276.28      6.35 o 
   1  -2   3        4.26        4.93      1.34 o 
   2  -2   3      172.12      194.64      3.31 o 
   3  -2   3      113.19      137.89      3.50 o 
   4  -2   3       35.30       43.37      2.13 o 
   5  -2   3      128.41      145.93      4.06 o 
   6  -2   3        0.44        0.00      3.04 o 
   7  -2   3        1.24        3.68      3.15 o 
   8  -2   3        5.82        5.72      3.79 o 
  -8  -1   3        8.66       16.35      4.11 o 
  -7  -1   3       13.89       12.98      3.84 o 
  -6  -1   3       11.33       12.38      3.47 o 
  -5  -1   3       10.03        9.62      1.52 o 
  -4  -1   3        5.05        3.84      2.09 o 
  -3  -1   3      381.59      432.57      5.80 o 
  -2  -1   3        0.57        0.00      1.53 o 
  -1  -1   3        0.33        2.14      1.15 o 
   0  -1   3     1125.53     1034.57      5.47 o 
   1  -1   3     2613.18     1592.71     18.10 o 
   2  -1   3      206.26      203.56      3.53 o 
   3  -1   3       42.82       47.57      2.86 o 
   4  -1   3        3.56        5.83      1.49 o 
   5  -1   3       22.29       21.12      2.00 o 
   6  -1   3        2.26        3.56      1.86 o 
   7  -1   3       37.03       20.13      5.60 o 
   8  -1   3        0.79        0.00      4.61 o 
  -8   0   3       26.65       31.29      3.28 o 
  -7   0   3        1.40        0.00      3.41 o 
  -6   0   3      158.18      165.24      4.87 o 
  -5   0   3        1.90        3.82      2.30 o 
  -4   0   3       11.02        9.05      1.38 o 
  -3   0   3       23.89       23.10      1.34 o 
  -2   0   3       65.82       59.32      1.71 o 
  -1   0   3      288.27      273.66      2.97 o 
   0   0   3      240.77      221.96      2.58 o 
   1   0   3      666.33      661.07      4.86 o 
   2   0   3       13.76        8.00      2.08 o 
   3   0   3     1490.48     1596.89     10.69 o 
   4   0   3       14.81       13.71      1.71 o 
   5   0   3       20.53       17.68      2.10 o 
   6   0   3        5.27        1.53      3.49 o 
   7   0   3       20.02       17.51      3.07 o 
  -8   1   3        1.79        0.45      1.99 o 
  -7   1   3        7.10       11.96      2.29 o 
  -6   1   3       75.54       75.78      3.58 o 
  -5   1   3       71.23       65.61      2.79 o 
  -4   1   3       58.63       60.95      2.24 o 
  -3   1   3       37.65       38.93      1.60 o 
  -2   1   3      491.54      432.38      4.36 o 
  -1   1   3        8.00        8.20      1.41 o 
   0   1   3       32.62       29.24      1.64 o 
   1   1   3     2908.18     3339.84     49.90 o 
   2   1   3       56.06       49.99      1.93 o 
   3   1   3        0.20        0.00      2.33 o 
   4   1   3        0.47        0.74      2.47 o 
   5   1   3       84.65       72.77      3.35 o 
   6   1   3        6.78        4.70      3.61 o 
   7   1   3        5.42        3.57      3.98 o 
  -8   2   3       15.25       13.91      2.86 o 
  -7   2   3        0.17        0.37      3.25 o 
  -6   2   3      328.36      352.92      6.80 o 
  -5   2   3       33.27       35.92      2.24 o 
  -4   2   3       16.73       20.17      1.56 o 
  -3   2   3      526.45      557.37      5.76 o 
  -2   2   3      125.54      124.82      2.47 o 
  -1   2   3     1698.35     1639.21      8.13 o 
   0   2   3      147.74      128.08      2.35 o 
   1   2   3        9.70       10.15      1.17 o 
   2   2   3      380.29      403.22      3.55 o 
   3   2   3       80.06       69.69      2.90 o 
   4   2   3        0.96        1.24      2.86 o 
   5   2   3       22.28       27.27      2.43 o 
   6   2   3        0.48        1.71      3.41 o 
   7   2   3        4.91        1.73      3.98 o 
  -8   3   3       32.59       29.75      3.42 o 
  -7   3   3      354.16      366.15      7.95 o 
  -6   3   3        0.93        2.94      2.71 o 
  -5   3   3       25.97       27.39      1.98 o 
  -4   3   3       76.24       61.15      2.47 o 
  -3   3   3     2558.06     2658.22     13.02 o 
  -2   3   3       35.81       35.63      1.49 o 
  -1   3   3      328.80      274.69      3.64 o 
   0   3   3      227.06      235.64      3.41 o 
   1   3   3      165.24      182.10      3.29 o 
   2   3   3       76.94       92.16      2.69 o 
   3   3   3        0.08        0.08      2.42 o 
   4   3   3      701.44      682.37      9.26 o 
   5   3   3       68.01       68.05      3.55 o 
   6   3   3        1.14        0.84      3.54 o 
   7   3   3        8.86        6.61      2.58 o 
  -8   4   3        9.56        4.67      4.60 o 
  -7   4   3       84.01       92.34      4.53 o 
  -6   4   3        2.95        0.00      3.21 o 
  -5   4   3       32.30       33.35      2.12 o 
  -4   4   3      202.42      180.62      3.92 o 
  -3   4   3      122.98      103.30      2.77 o 
  -2   4   3      242.36      242.65      3.95 o 
  -1   4   3      725.28      714.07      6.50 o 
   0   4   3      180.84      189.77      3.41 o 
   1   4   3       11.37       35.99      1.75 o 
   2   4   3        3.29        0.00      2.20 o 
   3   4   3       17.76       14.27      2.01 o 
   4   4   3      413.88      403.57      7.47 o 
   5   4   3        0.58        0.76      3.42 o 
   6   4   3        1.10        2.56      3.56 o 
  -8   5   3        0.23        0.00      3.69 o 
  -7   5   3       93.77       90.53      4.28 o 
  -6   5   3       32.60       34.81      2.58 o 
  -5   5   3      160.49      175.31      4.51 o 
  -4   5   3      659.84      686.14      7.99 o 
  -3   5   3       17.43       21.69      1.56 o 
  -2   5   3      143.04      144.84      3.25 o 
  -1   5   3        7.99        4.02      1.77 o 
   0   5   3       63.33       68.82      2.34 o 
   1   5   3       13.17       15.54      1.47 o 
   2   5   3       92.52       98.72      3.35 o 
   3   5   3       22.95       25.61      2.57 o 
   4   5   3       26.87       30.35      2.92 o 
   5   5   3        0.16        0.00      3.43 o 
   6   5   3        6.96        3.57      4.93 o 
  -8   6   3        2.73        2.25      3.44 o 
  -7   6   3       22.43       20.98      2.53 o 
  -6   6   3       42.17       44.78      2.87 o 
  -5   6   3       13.45        9.93      1.61 o 
  -4   6   3       72.34       76.11      2.99 o 
  -3   6   3        2.81        0.75      1.98 o 
  -2   6   3      320.92      297.60      5.00 o 
  -1   6   3        0.04        3.14      1.63 o 
   0   6   3       83.32       85.17      2.84 o 
   1   6   3        2.22        1.65      2.24 o 
   2   6   3      114.93      108.78      3.86 o 
   3   6   3       75.59       83.37      3.95 o 
   4   6   3        0.27        1.94      3.12 o 
   5   6   3        0.64        0.00      3.74 o 
  -8   7   3        0.79        2.16      3.32 o 
  -7   7   3       50.78       58.75      5.02 o 
  -6   7   3        0.51        0.00      3.64 o 
  -5   7   3        0.00        0.00      2.67 o 
  -4   7   3        0.15        0.00      2.08 o 
  -3   7   3       14.27       12.20      1.78 o 
  -2   7   3        2.41        0.00      2.38 o 
  -1   7   3       46.83       55.25      3.11 o 
   0   7   3       22.64       20.81      1.90 o 
   1   7   3        1.37        1.04      2.70 o 
   2   7   3      128.13      139.62      4.73 o 
   3   7   3       26.80       24.84      2.52 o 
   4   7   3        5.39        0.43      4.05 o 
   5   7   3        0.12        0.00      4.10 o 
  -8   8   3        0.65        0.32      3.51 o 
  -7   8   3        4.14        4.50      3.53 o 
  -6   8   3        0.35        0.00      3.28 o 
  -5   8   3       22.79       23.05      2.27 o 
  -4   8   3        8.91       12.61      1.49 o 
  -3   8   3        8.29        9.90      1.52 o 
  -2   8   3       71.78       72.34      3.07 o 
  -1   8   3       43.50       40.59      2.57 o 
   0   8   3        1.66        4.01      2.36 o 
   1   8   3       15.49       13.26      1.86 o 
   2   8   3       87.60       80.80      4.00 o 
   3   8   3       10.38       14.47      2.69 o 
   4   8   3        2.19        0.00      4.07 o 
  -8   9   3        3.09        3.67      3.95 o 
  -7   9   3        2.69        0.00      4.18 o 
  -6   9   3        0.76        0.00      2.99 o 
  -5   9   3       15.63       11.51      3.67 o 
  -4   9   3        9.39       10.09      1.93 o 
  -3   9   3        0.08        0.00      2.65 o 
  -2   9   3        5.57       10.78      2.83 o 
  -1   9   3       76.42       80.08      3.76 o 
   0   9   3       34.40       39.02      2.83 o 
   1   9   3        1.74        1.21      3.27 o 
   2   9   3       21.31       17.76      2.51 o 
   3   9   3        6.61        3.50      4.31 o 
  -7  10   3        3.33        0.00      4.03 o 
  -6  10   3        5.68        4.24      2.21 o 
  -5  10   3        4.48        3.53      3.12 o 
  -4  10   3        0.17        2.57      2.49 o 
  -3  10   3       10.63       10.21      2.06 o 
  -2  10   3       77.40       71.60      3.88 o 
  -1  10   3       23.06       18.01      2.64 o 
   0  10   3        3.80        6.65      2.05 o 
   1  10   3        0.52        0.00      3.50 o 
   2  10   3        3.36        1.06      3.72 o 
  -7  11   3        4.43        3.86      4.09 o 
  -6  11   3        5.99        7.48      2.31 o 
  -5  11   3       25.63       20.03      4.87 o 
  -4  11   3        7.54       10.06      2.43 o 
  -3  11   3        1.49        0.00      3.28 o 
  -2  11   3        2.34        0.00      3.22 o 
  -1  11   3       40.10       42.99      5.07 o 
   0  11   3       12.38       13.41      3.80 o 
   1  11   3        7.93       10.05      4.18 o 
  -6  12   3        9.19       14.50      2.48 o 
  -5  12   3       23.98       14.55      5.43 o 
  -4  12   3        0.93        2.10      3.33 o 
  -3  12   3        0.72        2.65      3.28 o 
  -2  12   3        1.11        2.22      2.98 o 
  -1  12   3       30.62       32.48      3.91 o 
   0  12   3        2.58        0.00      3.73 o 
  -4  13   3        8.67       12.06      3.88 o 
  -3  13   3        4.14        8.99      2.08 o 
  -2  13   3        0.01        0.00      3.88 o 
   1 -14   4        0.03        0.33      3.27 o 
   2 -14   4        0.00        0.00      3.90 o 
   3 -14   4        8.27       14.26      2.38 o 
   4 -14   4        0.45        3.11      3.15 o 
  -1 -13   4       16.09       13.81      4.54 o 
   0 -13   4        0.50        3.96      2.99 o 
   1 -13   4        4.23        5.34      3.27 o 
   2 -13   4        1.75        0.85      3.14 o 
   3 -13   4        3.52        3.07      2.12 o 
   4 -13   4        3.20        1.99      3.60 o 
   5 -13   4        4.47        1.76      4.20 o 
  -2 -12   4        0.07        6.91      1.77 o 
  -1 -12   4       28.26       30.33      2.96 o 
   0 -12   4       40.44       42.58      3.62 o 
   1 -12   4        1.25        0.00      3.58 o 
   2 -12   4       13.13       14.59      2.29 o 
   3 -12   4       14.73       14.71      2.44 o 
   4 -12   4        0.89        0.00      3.54 o 
   5 -12   4        2.38        0.95      3.24 o 
   6 -12   4       25.02       26.95      3.33 o 
  -3 -11   4        2.77        0.16      3.51 o 
  -2 -11   4        1.29        2.38      3.30 o 
  -1 -11   4        8.41       10.99      2.21 o 
   0 -11   4        4.69        4.91      2.96 o 
   1 -11   4        3.15        4.62      2.92 o 
   2 -11   4        4.63        0.00      3.66 o 
   3 -11   4        3.36        3.98      3.06 o 
   4 -11   4        0.23        4.48      2.61 o 
   5 -11   4        5.74        7.97      3.21 o 
   6 -11   4        4.53        0.00      3.69 o 
   7 -11   4       12.63       14.66      2.23 o 
  -4 -10   4       10.45        6.15      4.68 o 
  -3 -10   4        9.97        9.43      2.20 o 
  -2 -10   4        8.79       10.06      1.89 o 
  -1 -10   4        8.76        5.99      1.79 o 
   0 -10   4        0.18        0.00      3.04 o 
   1 -10   4       25.16       21.45      2.32 o 
   2 -10   4       87.45       85.84      3.53 o 
   3 -10   4      115.40      107.57      4.12 o 
   4 -10   4       12.32        3.77      3.60 o 
   5 -10   4      152.85      140.78      5.27 o 
   6 -10   4        4.77       10.20      2.85 o 
   7 -10   4        1.00        0.86      3.43 o 
  -4  -9   4       50.71       41.16      5.75 o 
  -3  -9   4        2.01        1.89      3.20 o 
  -2  -9   4        2.35        1.68      2.77 o 
  -1  -9   4       16.47       10.42      3.28 o 
   0  -9   4      236.32      226.93      5.43 o 
   1  -9   4       76.83       81.69      3.42 o 
   2  -9   4       24.73       17.93      2.08 o 
   3  -9   4      204.28      201.66      6.35 o 
   4  -9   4       11.38        8.98      3.06 o 
   5  -9   4      209.38      224.01      7.47 o 
   6  -9   4       22.10       22.72      2.68 o 
   7  -9   4        0.03        6.28      2.75 o 
  -5  -8   4       75.10       81.69      4.78 o 
  -4  -8   4       43.51       41.48      3.46 o 
  -3  -8   4      105.36      109.91      4.37 o 
  -2  -8   4       13.38       11.15      1.84 o 
  -1  -8   4       49.28       47.02      2.70 o 
   0  -8   4       57.56       48.77      2.42 o 
   1  -8   4        6.16        3.27      1.75 o 
   2  -8   4       16.58       17.56      1.79 o 
   3  -8   4        7.66        4.29      2.55 o 
   4  -8   4        4.70        0.64      2.83 o 
   5  -8   4        0.61        0.00      2.95 o 
   6  -8   4       74.28       70.98      3.85 o 
   7  -8   4       37.98       40.04      3.40 o 
   8  -8   4       12.82        4.54      5.11 o 
  -6  -7   4        9.17       14.05      4.14 o 
  -5  -7   4        0.82        1.37      3.54 o 
  -4  -7   4       41.10       46.30      3.13 o 
  -3  -7   4        8.84       10.37      2.80 o 
  -2  -7   4       11.10       15.04      1.81 o 
  -1  -7   4      218.50      210.64      4.48 o 
   0  -7   4        7.03        6.90      1.17 o 
   1  -7   4       22.86       24.91      1.79 o 
   2  -7   4       53.28       45.27      2.20 o 
   3  -7   4       10.57        7.95      2.56 o 
   4  -7   4        0.42        3.46      2.03 o 
   5  -7   4       47.59       56.00      3.86 o 
   6  -7   4       11.33        8.24      3.73 o 
   7  -7   4       12.63        9.45      4.16 o 
   8  -7   4        0.53        1.63      3.57 o 
  -6  -6   4        0.62        2.49      3.55 o 
  -5  -6   4       19.42        8.28      4.02 o 
  -4  -6   4      182.87      182.58      5.43 o 
  -3  -6   4       73.81       77.56      3.24 o 
  -2  -6   4      292.81      319.75      5.55 o 
  -1  -6   4      113.67       96.50      2.89 o 
   0  -6   4       22.01       24.85      1.56 o 
   1  -6   4      153.11      153.95      3.40 o 
   2  -6   4     1998.70     2085.29     12.77 o 
   3  -6   4        2.07        4.41      1.96 o 
   4  -6   4        4.28        1.58      2.76 o 
   5  -6   4       57.60       57.71      3.01 o 
   6  -6   4        2.68        0.00      3.37 o 
   7  -6   4        1.47        0.00      3.59 o 
   8  -6   4        0.04        0.00      3.68 o 
  -7  -5   4       10.32        9.71      3.90 o 
  -6  -5   4       46.71       53.73      3.51 o 
  -5  -5   4       67.67       72.42      3.54 o 
  -4  -5   4       49.47       43.20      2.79 o 
  -3  -5   4      214.66      221.15      4.69 o 
  -2  -5   4       84.92       91.28      2.86 o 
  -1  -5   4        0.29        0.00      1.51 o 
   0  -5   4      115.53      119.59      2.69 o 
   1  -5   4       78.02       86.54      2.94 o 
   2  -5   4      103.58       99.09      3.21 o 
   3  -5   4       91.18       83.70      3.23 o 
   4  -5   4        0.07        0.83      1.86 o 
   5  -5   4      302.22      305.92      7.38 o 
   6  -5   4       71.32       84.13      3.54 o 
   7  -5   4        3.77        4.83      3.41 o 
   8  -5   4        7.46       10.37      4.11 o 
  -7  -4   4       12.71        5.38      4.72 o 
  -6  -4   4        2.94        1.78      3.45 o 
  -5  -4   4      233.67      221.36      5.69 o 
  -4  -4   4        0.50        0.00      2.32 o 
  -3  -4   4       45.62       48.95      2.29 o 
  -2  -4   4       68.58       61.51      2.19 o 
  -1  -4   4        3.24        0.00      1.58 o 
   0  -4   4        2.04        2.91      0.72 o 
   1  -4   4       85.33       70.61      2.03 o 
   2  -4   4       57.23       66.55      1.47 o 
   3  -4   4        0.09        0.00      1.77 o 
   4  -4   4        0.00        0.66      2.37 o 
   5  -4   4        7.96        6.12      3.04 o 
   6  -4   4        1.25        4.47      2.82 o 
   7  -4   4        9.85       10.42      3.65 o 
   8  -4   4       32.62       25.12      5.50 o 
  -7  -3   4       13.25        7.07      4.29 o 
  -6  -3   4        2.83        1.43      3.09 o 
  -5  -3   4      118.90      121.63      4.08 o 
  -4  -3   4       31.39       28.71      2.05 o 
  -3  -3   4      558.54      575.48      6.61 o 
  -2  -3   4        5.19        2.91      1.63 o 
  -1  -3   4       32.63       31.47      1.36 o 
   0  -3   4        7.23        7.86      0.92 o 
   1  -3   4      114.91       99.35      2.79 o 
   2  -3   4       51.59       49.44      2.46 o 
   3  -3   4       90.21       93.56      3.19 o 
   4  -3   4       30.14       30.07      3.03 o 
   5  -3   4       55.39       69.24      3.05 o 
   6  -3   4       34.97       29.45      4.19 o 
   7  -3   4        0.01        3.64      3.43 o 
   8  -3   4        9.82       14.93      2.71 o 
  -8  -2   4       19.46       24.47      5.44 o 
  -7  -2   4        0.00        0.27      3.54 o 
  -6  -2   4      104.88      112.85      4.20 o 
  -5  -2   4       75.08       66.39      3.07 o 
  -4  -2   4       20.91       23.78      2.75 o 
  -3  -2   4       10.31       10.82      1.25 o 
  -2  -2   4        0.35        0.00      1.63 o 
  -1  -2   4      768.38      734.04      5.64 o 
   0  -2   4      626.19      671.03      5.17 o 
   1  -2   4      266.73      295.06      4.21 o 
   2  -2   4      278.90      260.29      4.37 o 
   3  -2   4      271.86      336.93      5.49 o 
   4  -2   4      321.75      394.82      5.92 o 
   5  -2   4       10.55        6.60      3.30 o 
   6  -2   4       15.40       16.94      2.21 o 
   7  -2   4       62.29       63.63      3.96 o 
   8  -2   4        0.12        4.26      3.72 o 
  -8  -1   4       16.37       16.93      4.92 o 
  -7  -1   4        2.52        3.99      3.46 o 
  -6  -1   4       54.12       39.74      4.35 o 
  -5  -1   4      691.87      705.30     10.12 o 
  -4  -1   4       12.16        9.88      2.24 o 
  -3  -1   4      449.01      499.55      5.60 o 
  -2  -1   4      375.46      384.85      4.34 o 
  -1  -1   4      668.63      619.04      5.32 o 
   0  -1   4       53.31       56.09      1.86 o 
   1  -1   4      588.96      368.81      9.29 o 
   2  -1   4      139.18      125.19      3.40 o 
   3  -1   4      287.37      337.16      5.37 o 
   4  -1   4      251.95      282.28      5.18 o 
   5  -1   4       26.30       28.99      2.19 o 
   6  -1   4       18.76       18.43      2.50 o 
   7  -1   4       17.24       16.75      2.52 o 
  -8   0   4       10.41       13.95      2.91 o 
  -7   0   4       52.81       50.60      3.66 o 
  -6   0   4       72.90       81.73      3.66 o 
  -5   0   4       46.82       39.52      2.61 o 
  -4   0   4       52.30       52.39      2.23 o 
  -3   0   4      715.59      777.00      7.06 o 
  -2   0   4       93.38       99.82      2.29 o 
  -1   0   4       30.69       33.45      1.81 o 
   0   0   4      150.82      157.01      2.53 o 
   1   0   4      424.27      434.41      4.78 o 
   2   0   4     3663.69     4623.05     67.66 o 
   3   0   4      166.21      159.18      3.62 o 
   4   0   4        2.02        5.96      1.48 o 
   5   0   4       34.54       34.86      2.64 o 
   6   0   4        3.36        3.29      2.16 o 
   7   0   4        0.18        0.00      4.21 o 
  -8   1   4        0.28        0.00      3.89 o 
  -7   1   4       67.59       67.99      3.80 o 
  -6   1   4      158.38      159.77      4.96 o 
  -5   1   4       72.93       78.94      3.12 o 
  -4   1   4        0.00        0.00      1.87 o 
  -3   1   4       64.18       79.18      2.33 o 
  -2   1   4        4.73        4.70      0.93 o 
  -1   1   4       94.93       77.24      2.40 o 
   0   1   4      142.54      164.02      2.94 o 
   1   1   4      120.98      146.36      3.26 o 
   2   1   4      461.56      544.62      6.44 o 
   3   1   4      125.90      131.93      3.47 o 
   4   1   4       66.88       73.75      3.08 o 
   5   1   4       49.90       44.89      3.02 o 
   6   1   4        0.21        0.52      3.43 o 
   7   1   4       12.50        7.31      5.22 o 
  -8   2   4       19.06       16.79      3.08 o 
  -7   2   4        4.70        5.29      3.41 o 
  -6   2   4      366.24      366.72      7.15 o 
  -5   2   4        0.16        0.00      2.43 o 
  -4   2   4      107.04      103.21      2.99 o 
  -3   2   4     1504.63     1556.70     10.04 o 
  -2   2   4      150.34      146.47      2.90 o 
  -1   2   4        1.02        0.00      1.44 o 
   0   2   4      267.19      249.28      3.65 o 
   1   2   4       66.61       72.82      2.26 o 
   2   2   4      185.25      186.58      2.47 o 
   3   2   4      294.95      292.36      5.33 o 
   4   2   4        1.38        3.06      3.31 o 
   5   2   4        7.48        8.14      1.90 o 
   6   2   4        2.03        0.00      3.78 o 
   7   2   4        1.41        8.70      4.00 o 
  -8   3   4        5.14        5.65      3.84 o 
  -7   3   4        1.27        0.00      3.67 o 
  -6   3   4      180.65      175.47      5.24 o 
  -5   3   4      101.86       93.48      3.51 o 
  -4   3   4      500.16      456.32      6.28 o 
  -3   3   4      927.63      955.18      8.20 o 
  -2   3   4       14.24       13.03      1.78 o 
  -1   3   4      157.57      159.97      3.08 o 
   0   3   4      135.66      144.63      3.44 o 
   1   3   4       19.91       26.36      1.62 o 
   2   3   4       95.54       88.86      2.93 o 
   3   3   4      101.82       96.89      3.60 o 
   4   3   4      194.71      201.83      5.53 o 
   5   3   4       18.48       17.87      2.40 o 
   6   3   4        0.05        6.35      3.28 o 
  -8   4   4        4.43        2.08      3.69 o 
  -7   4   4       27.81       27.88      2.74 o 
  -6   4   4      171.80      181.72      5.10 o 
  -5   4   4       18.18       15.27      1.99 o 
  -4   4   4       42.25       42.27      2.27 o 
  -3   4   4       18.17       21.53      1.54 o 
  -2   4   4      256.66      253.46      4.22 o 
  -1   4   4      306.07      287.71      4.46 o 
   0   4   4      371.49      390.96      5.20 o 
   1   4   4      119.75      113.85      3.07 o 
   2   4   4        4.92        4.83      2.53 o 
   3   4   4      470.80      483.52      7.78 o 
   4   4   4        2.84        0.45      3.47 o 
   5   4   4        7.48        4.03      4.16 o 
   6   4   4        6.26        5.54      4.26 o 
  -8   5   4        1.13        2.11      2.91 o 
  -7   5   4       87.99       88.37      4.41 o 
  -6   5   4        8.51        5.06      3.78 o 
  -5   5   4       55.18       60.36      4.26 o 
  -4   5   4       18.17       17.24      2.92 o 
  -3   5   4      152.62      140.20      3.69 o 
  -2   5   4        0.11        0.82      1.64 o 
  -1   5   4      145.93      149.34      4.21 o 
   0   5   4       15.91        8.44      2.38 o 
   1   5   4        0.68        0.00      2.42 o 
   2   5   4       51.38       49.60      3.66 o 
   3   5   4      208.20      226.17      5.59 o 
   4   5   4        4.18        0.00      4.15 o 
   5   5   4       16.09       16.27      2.68 o 
  -8   6   4        0.49        2.15      3.20 o 
  -7   6   4       37.24       34.88      3.26 o 
  -6   6   4        1.66        2.46      1.82 o 
  -5   6   4       12.41       16.81      1.89 o 
  -4   6   4       11.10        9.46      1.54 o 
  -3   6   4        0.11        0.00      2.12 o 
  -2   6   4        1.38        1.93      2.02 o 
  -1   6   4        5.93        3.18      1.16 o 
   0   6   4       37.61       34.92      2.27 o 
   1   6   4       12.90       13.28      1.73 o 
   2   6   4      108.49       98.68      3.88 o 
   3   6   4        8.82        1.18      3.50 o 
   4   6   4        0.13        5.87      3.21 o 
   5   6   4        0.53        4.75      3.24 o 
  -8   7   4        0.07        0.95      3.48 o 
  -7   7   4       10.81       15.62      3.92 o 
  -6   7   4       83.67       83.18      5.58 o 
  -5   7   4       35.35       31.90      3.21 o 
  -4   7   4       10.48       11.39      1.58 o 
  -3   7   4        6.10        6.76      1.47 o 
  -2   7   4       39.54       39.85      3.19 o 
  -1   7   4       97.59      101.36      4.41 o 
   0   7   4       47.88       45.83      3.45 o 
   1   7   4      197.86      211.06      5.32 o 
   2   7   4      187.84      196.26      7.28 o 
   3   7   4       45.17       39.91      4.97 o 
   4   7   4        6.20        4.60      2.03 o 
  -8   8   4        2.34        0.00      4.20 o 
  -7   8   4       53.61       47.70      6.20 o 
  -6   8   4       57.54       56.48      3.92 o 
  -5   8   4        3.27        5.44      1.85 o 
  -4   8   4       99.94       97.40      4.05 o 
  -3   8   4        6.88        9.03      1.65 o 
  -2   8   4       37.86       37.54      2.43 o 
  -1   8   4       92.46       92.43      3.85 o 
   0   8   4       41.77       41.48      2.96 o 
   1   8   4       12.60       13.24      2.30 o 
   2   8   4       14.22        5.01      3.93 o 
   3   8   4        9.02       12.93      2.53 o 
   4   8   4        7.43       10.82      2.46 o 
  -7   9   4        8.22        5.05      3.94 o 
  -6   9   4        5.54        5.37      3.23 o 
  -5   9   4        1.76        0.00      3.05 o 
  -4   9   4       65.71       67.18      4.75 o 
  -3   9   4        0.46        3.48      2.38 o 
  -2   9   4       11.21       10.10      1.78 o 
  -1   9   4       37.12       45.27      4.09 o 
   0   9   4        2.08        3.79      1.90 o 
   1   9   4        1.29        2.44      3.27 o 
   2   9   4        2.16        5.15      3.15 o 
   3   9   4        9.04        7.20      4.92 o 
  -7  10   4        3.22        5.85      3.79 o 
  -6  10   4        0.26        2.22      2.87 o 
  -5  10   4        1.29        1.64      3.03 o 
  -4  10   4        0.90        0.00      3.05 o 
  -3  10   4       19.88       18.97      3.08 o 
  -2  10   4        6.57        8.92      1.82 o 
  -1  10   4        1.87        0.00      3.78 o 
   0  10   4        0.02        0.00      3.53 o 
   1  10   4       25.22       29.28      3.00 o 
   2  10   4       10.20       10.11      2.77 o 
  -6  11   4       16.34       14.10      4.64 o 
  -5  11   4        5.31        0.45      4.01 o 
  -4  11   4        1.55        2.27      3.16 o 
  -3  11   4        0.53        4.86      2.65 o 
  -2  11   4        3.94        3.77      3.23 o 
  -1  11   4       13.97       10.65      2.41 o 
   0  11   4       11.31       13.82      3.65 o 
   1  11   4        0.37        0.00      3.98 o 
  -5  12   4        7.35        6.82      2.19 o 
  -4  12   4        2.14        4.11      1.81 o 
  -3  12   4        0.03        0.00      3.78 o 
  -2  12   4        1.54        5.13      3.08 o 
  -1  12   4       12.19       13.55      4.31 o 
   2 -14   5        0.17        0.00      3.72 o 
   3 -14   5        0.11        0.01      3.30 o 
  -1 -13   5        0.95        0.00      3.57 o 
   0 -13   5       12.29        7.83      4.34 o 
   1 -13   5        0.58        2.85      3.03 o 
   2 -13   5        6.10        0.58      3.88 o 
   3 -13   5        8.31        1.13      3.65 o 
   4 -13   5        9.14        9.53      3.46 o 
   5 -13   5        5.90        6.27      3.87 o 
  -2 -12   5        0.11        0.00      3.81 o 
  -1 -12   5        1.89        5.68      2.50 o 
   0 -12   5        8.50        6.80      2.14 o 
   1 -12   5       38.04       36.05      3.08 o 
   2 -12   5       17.41       12.91      2.40 o 
   3 -12   5       23.46       21.27      2.58 o 
   4 -12   5        0.17        0.00      3.06 o 
   5 -12   5       10.58       12.62      2.14 o 
   6 -12   5        6.54        4.91      4.54 o 
  -3 -11   5        0.90        0.00      3.81 o 
  -2 -11   5        6.15        7.90      3.77 o 
  -1 -11   5       39.92       42.18      3.20 o 
   0 -11   5        7.67        3.08      3.30 o 
   1 -11   5        2.48        2.66      3.01 o 
   2 -11   5       77.60       73.64      5.33 o 
   3 -11   5       19.65       16.08      4.12 o 
   4 -11   5        0.39        2.06      2.70 o 
   5 -11   5       53.70       51.52      5.26 o 
   6 -11   5        2.35        5.02      3.52 o 
   7 -11   5        3.39        0.46      4.23 o 
  -4 -10   5        0.82        0.79      3.49 o 
  -3 -10   5       11.66       14.48      2.74 o 
  -2 -10   5        4.82        6.59      3.38 o 
  -1 -10   5       38.29       39.10      2.90 o 
   0 -10   5      144.70      132.76      4.72 o 
   1 -10   5       22.61       25.19      2.27 o 
   2 -10   5        2.72        0.00      3.10 o 
   3 -10   5       32.42       35.83      2.64 o 
   4 -10   5       27.51       21.51      2.48 o 
   5 -10   5        0.54        0.00      3.18 o 
   6 -10   5       16.11       12.22      4.44 o 
   7 -10   5        6.52        2.35      4.15 o 
  -4  -9   5        3.53        9.68      2.10 o 
  -3  -9   5        0.26        0.00      3.71 o 
  -2  -9   5        0.93        0.00      3.08 o 
  -1  -9   5        5.23        7.34      1.64 o 
   0  -9   5       68.91       66.85      3.32 o 
   1  -9   5       25.27       23.87      2.03 o 
   2  -9   5       18.70       20.35      1.89 o 
   3  -9   5       39.79       32.85      3.72 o 
   4  -9   5       21.74       23.10      2.19 o 
   5  -9   5       64.28       68.38      4.71 o 
   6  -9   5      204.94      209.55      8.51 o 
   7  -9   5        2.22        2.54      3.98 o 
  -5  -8   5        0.34        0.00      3.95 o 
  -4  -8   5      164.94      165.59      5.82 o 
  -3  -8   5        3.81        2.42      3.07 o 
  -2  -8   5       26.59       26.22      2.27 o 
  -1  -8   5       53.84       54.22      2.68 o 
   0  -8   5        5.21        0.91      2.55 o 
   1  -8   5        0.86        0.26      2.20 o 
   2  -8   5       22.38       20.75      1.94 o 
   3  -8   5      229.63      211.91      4.99 o 
   4  -8   5        0.00        0.00      2.60 o 
   5  -8   5       61.22       68.77      3.30 o 
   6  -8   5       52.10       44.40      3.68 o 
   7  -8   5       80.34       82.28      4.55 o 
  -6  -7   5       11.28       12.72      3.55 o 
  -5  -7   5       46.41       47.85      3.52 o 
  -4  -7   5      129.98      140.26      4.94 o 
  -3  -7   5       59.43       60.49      3.29 o 
  -2  -7   5      220.50      242.51      5.39 o 
  -1  -7   5       60.40       59.39      2.76 o 
   0  -7   5        0.02        0.07      1.66 o 
   1  -7   5        3.78        6.57      1.18 o 
   2  -7   5      176.60      190.56      5.23 o 
   3  -7   5      120.62      115.39      4.54 o 
   4  -7   5       38.10       40.55      2.37 o 
   5  -7   5        9.26        7.10      1.62 o 
   6  -7   5        0.08        0.00      3.33 o 
   7  -7   5       15.36       16.06      4.30 o 
   8  -7   5        0.72        0.00      4.96 o 
  -6  -6   5        4.68        0.00      4.19 o 
  -5  -6   5       17.50       19.74      2.50 o 
  -4  -6   5       37.65       33.00      2.85 o 
  -3  -6   5        3.59        2.34      2.94 o 
  -2  -6   5      352.04      359.09      7.21 o 
  -1  -6   5       53.67       48.47      2.24 o 
   0  -6   5        0.05        2.06      1.42 o 
   1  -6   5        0.97        1.08      1.79 o 
   2  -6   5       92.49       88.70      2.87 o 
   3  -6   5      269.75      272.53      5.08 o 
   4  -6   5       21.27       22.04      2.29 o 
   5  -6   5      213.19      233.25      5.43 o 
   6  -6   5      283.66      296.68      6.94 o 
   7  -6   5        3.18        0.00      4.11 o 
   8  -6   5       15.64       22.17      3.59 o 
  -6  -5   5        0.61        4.69      3.03 o 
  -5  -5   5       85.90       81.74      5.36 o 
  -4  -5   5       23.12       13.54      3.94 o 
  -3  -5   5        9.38       11.35      1.67 o 
  -2  -5   5      598.49      591.96      7.25 o 
  -1  -5   5      297.20      320.11      5.37 o 
   0  -5   5       33.21       34.25      1.74 o 
   1  -5   5     1038.15     1119.90      9.62 o 
   2  -5   5     1172.25     1126.47     10.45 o 
   3  -5   5       92.06       96.22      3.67 o 
   4  -5   5      113.91      116.02      4.45 o 
   5  -5   5       42.10       51.96      4.14 o 
   6  -5   5        2.57        2.42      3.34 o 
   7  -5   5        4.57        2.85      4.06 o 
   8  -5   5        7.69        0.91      5.01 o 
  -7  -4   5        4.09        6.90      2.08 o 
  -6  -4   5        6.91       12.05      2.38 o 
  -5  -4   5       44.23       48.67      2.93 o 
  -4  -4   5      316.04      287.29      5.83 o 
  -3  -4   5        2.93        0.00      2.26 o 
  -2  -4   5      498.36      502.81      6.21 o 
  -1  -4   5       12.72       14.15      1.25 o 
   0  -4   5      323.49      324.01      4.39 o 
   1  -4   5      328.77      370.73      4.94 o 
   2  -4   5      499.05      553.48      4.56 o 
   3  -4   5      198.34      188.53      4.54 o 
   4  -4   5        8.25        8.05      1.40 o 
   5  -4   5      158.34      158.05      5.59 o 
   6  -4   5       55.67       48.47      5.06 o 
   7  -4   5       41.58       49.30      4.00 o 
   8  -4   5        8.45       15.30      4.62 o 
  -7  -3   5        0.62        1.58      3.79 o 
  -6  -3   5      119.66      120.03      5.96 o 
  -5  -3   5        7.16        7.15      2.70 o 
  -4  -3   5        4.13        3.08      2.70 o 
  -3  -3   5      115.44      125.94      4.18 o 
  -2  -3   5     1106.57     1191.92      8.93 o 
  -1  -3   5       79.58       85.37      2.27 o 
   0  -3   5      423.82      433.44      4.76 o 
   1  -3   5      117.83      120.91      3.21 o 
   2  -3   5        8.28        7.73      1.94 o 
   3  -3   5      112.12      116.44      3.78 o 
   4  -3   5        1.91        0.63      2.55 o 
   5  -3   5      189.75      197.28      6.15 o 
   6  -3   5       21.90        7.66      5.10 o 
   7  -3   5       13.70       22.16      2.87 o 
  -7  -2   5        0.92        2.60      3.32 o 
  -6  -2   5       52.36       60.89      3.46 o 
  -5  -2   5        0.04        0.67      2.80 o 
  -4  -2   5        2.64        1.20      2.26 o 
  -3  -2   5       57.71       61.58      2.33 o 
  -2  -2   5     1200.09     1266.80      9.17 o 
  -1  -2   5      737.18      736.45      6.27 o 
   0  -2   5      654.42      624.74      5.57 o 
   1  -2   5      462.54      471.73      6.06 o 
   2  -2   5      108.92      112.11      3.33 o 
   3  -2   5        9.33        8.35      1.36 o 
   4  -2   5       29.79       39.45      2.85 o 
   5  -2   5       60.05       64.29      4.43 o 
   6  -2   5        0.25        3.29      2.84 o 
   7  -2   5        0.69        0.00      4.22 o 
  -8  -1   5        1.63        0.00      4.14 o 
  -7  -1   5        2.91        0.39      3.23 o 
  -6  -1   5        2.82        0.00      3.08 o 
  -5  -1   5     1556.12     1588.54     15.63 o 
  -4  -1   5        0.19        0.30      1.72 o 
  -3  -1   5        1.47        2.24      0.90 o 
  -2  -1   5       97.25       94.68      2.43 o 
  -1  -1   5      510.31      483.62      5.77 o 
   0  -1   5      221.90      204.74      3.11 o 
   1  -1   5        1.45        0.89      1.62 o 
   2  -1   5      593.81      710.23      7.44 o 
   3  -1   5       26.90       35.42      2.99 o 
   4  -1   5       71.59       80.72      3.88 o 
   5  -1   5       45.49       40.77      2.75 o 
   6  -1   5        0.64        0.00      3.35 o 
   7  -1   5        4.14        0.00      4.31 o 
  -8   0   5        3.65        0.00      4.46 o 
  -7   0   5        7.20        7.12      2.19 o 
  -6   0   5        0.13        0.00      3.32 o 
  -5   0   5        0.40        3.22      2.52 o 
  -4   0   5        0.24        0.00      2.02 o 
  -3   0   5       46.26       39.64      1.82 o 
  -2   0   5     2410.15     2810.50     13.78 o 
  -1   0   5      249.39      241.81      3.95 o 
   0   0   5       81.24       84.66      2.13 o 
   1   0   5        2.36        2.42      1.78 o 
   2   0   5      511.48      589.41      7.03 o 
   3   0   5      540.77      594.18      8.08 o 
   4   0   5      281.90      304.50      5.77 o 
   5   0   5      409.97      402.79      7.52 o 
   6   0   5        0.37        0.00      3.83 o 
   7   0   5       12.90        5.46      4.54 o 
  -8   1   5       18.34       24.10      3.01 o 
  -7   1   5       31.71       30.11      3.33 o 
  -6   1   5      246.98      231.75      5.90 o 
  -5   1   5        3.24        4.33      2.50 o 
  -4   1   5       58.44       45.55      2.32 o 
  -3   1   5       40.53       49.78      2.12 o 
  -2   1   5      526.26      548.54      5.73 o 
  -1   1   5       77.69       78.59      2.54 o 
   0   1   5       19.65       20.44      1.66 o 
   1   1   5     2182.21     2602.59     13.63 o 
   2   1   5       48.91       67.34      2.80 o 
   3   1   5      346.37      384.67      7.11 o 
   4   1   5      605.39      663.92      8.90 o 
   5   1   5       77.67       80.43      4.07 o 
   6   1   5        8.13       11.38      2.21 o 
   7   1   5        7.03        5.56      4.31 o 
  -8   2   5        7.48        0.77      4.83 o 
  -7   2   5       22.95       20.40      3.05 o 
  -6   2   5      908.84      948.51     11.76 o 
  -5   2   5        0.29        1.44      2.19 o 
  -4   2   5       17.10       18.37      1.47 o 
  -3   2   5        0.33        0.00      1.93 o 
  -2   2   5        9.72        8.88      1.97 o 
  -1   2   5      171.80      162.24      3.20 o 
   0   2   5      128.78      120.18      2.79 o 
   1   2   5       38.38       41.86      1.90 o 
   2   2   5      147.88      144.74      3.51 o 
   3   2   5        7.90       13.14      1.75 o 
   4   2   5      276.51      306.78      6.44 o 
   5   2   5       16.95       17.64      2.57 o 
   6   2   5        2.12        0.00      4.18 o 
  -8   3   5        3.89        7.46      3.79 o 
  -7   3   5       44.18       45.71      3.61 o 
  -6   3   5        1.59        5.57      3.09 o 
  -5   3   5        0.24        1.93      2.40 o 
  -4   3   5       55.50       51.67      2.44 o 
  -3   3   5      111.75      136.82      3.90 o 
  -2   3   5       67.42       66.87      2.99 o 
  -1   3   5        2.78        1.91      1.64 o 
   0   3   5      295.17      316.17      5.17 o 
   1   3   5       56.91       56.18      3.05 o 
   2   3   5        1.66        2.94      2.43 o 
   3   3   5        8.06        8.42      3.31 o 
   4   3   5      315.49      307.00      6.85 o 
   5   3   5        9.21        8.20      3.70 o 
   6   3   5       12.32       12.16      5.09 o 
  -8   4   5        0.56        0.00      3.66 o 
  -7   4   5        3.12        4.09      1.91 o 
  -6   4   5       36.78       39.06      2.91 o 
  -5   4   5      419.24      412.99      8.53 o 
  -4   4   5      117.90      113.85      3.46 o 
  -3   4   5      312.75      318.06      5.52 o 
  -2   4   5       31.44       28.22      1.85 o 
  -1   4   5       19.38       23.13      1.65 o 
   0   4   5      637.59      701.18      7.44 o 
   1   4   5       25.99       21.42      1.97 o 
   2   4   5       85.81       80.74      3.19 o 
   3   4   5      232.57      236.15      5.75 o 
   4   4   5       43.18       53.69      3.24 o 
   5   4   5       17.47       18.95      2.51 o 
   6   4   5        1.65        2.83      3.93 o 
  -8   5   5        0.53        0.00      3.86 o 
  -7   5   5       34.52       32.24      4.34 o 
  -6   5   5      473.43      487.33      8.73 o 
  -5   5   5       16.62       15.45      3.10 o 
  -4   5   5       72.93       81.80      4.19 o 
  -3   5   5       64.73       59.32      3.55 o 
  -2   5   5        3.55        4.47      1.16 o 
  -1   5   5       77.60       78.32      3.45 o 
   0   5   5      203.65      213.98      5.32 o 
   1   5   5       57.78       63.91      3.91 o 
   2   5   5       88.71      103.33      4.88 o 
   3   5   5      497.16      544.53     10.83 o 
   4   5   5       72.30       81.13      5.74 o 
   5   5   5       15.58       10.02      4.79 o 
  -8   6   5        0.04        1.42      3.27 o 
  -7   6   5       13.90       12.28      4.14 o 
  -6   6   5        2.43        0.12      3.67 o 
  -5   6   5       89.45       75.14      3.52 o 
  -4   6   5        2.87        0.00      2.56 o 
  -3   6   5      147.45      138.92      4.06 o 
  -2   6   5       69.96       63.13      2.75 o 
  -1   6   5        4.57        6.27      1.26 o 
   0   6   5        9.38       11.16      1.52 o 
   1   6   5       11.22       10.85      1.84 o 
   2   6   5        0.75        4.64      2.99 o 
   3   6   5       76.93       85.46      3.99 o 
   4   6   5       10.97        5.51      4.72 o 
  -8   7   5        5.09        6.51      3.92 o 
  -7   7   5        0.37        0.01      2.08 o 
  -6   7   5       53.77       60.23      4.49 o 
  -5   7   5        0.72        0.00      2.89 o 
  -4   7   5       33.03       30.96      2.28 o 
  -3   7   5        5.95        2.14      2.91 o 
  -2   7   5       26.13       30.09      3.06 o 
  -1   7   5        9.19        5.07      3.24 o 
   0   7   5        6.08        5.65      1.66 o 
   1   7   5       49.81       52.64      4.50 o 
   2   7   5        2.89        1.35      3.12 o 
   3   7   5       20.63       14.78      5.43 o 
   4   7   5       41.22       32.82      5.55 o 
  -7   8   5       75.60       84.73      4.74 o 
  -6   8   5       17.03       14.60      2.62 o 
  -5   8   5       11.26       12.47      2.11 o 
  -4   8   5       10.16       11.79      2.20 o 
  -3   8   5       16.26       18.85      2.02 o 
  -2   8   5        0.30        2.03      2.16 o 
  -1   8   5        1.04        0.00      2.87 o 
   0   8   5        0.69        0.00      3.50 o 
   1   8   5        0.00        0.00      3.26 o 
   2   8   5        0.09        0.00      3.23 o 
   3   8   5        4.23        5.84      4.06 o 
  -7   9   5        8.33       12.44      2.54 o 
  -6   9   5       11.36        3.60      4.16 o 
  -5   9   5       34.94       36.20      4.47 o 
  -4   9   5      144.89      151.60      7.15 o 
  -3   9   5       19.49       22.25      3.72 o 
  -2   9   5        1.45        3.81      2.62 o 
  -1   9   5        6.77        7.63      2.14 o 
   0   9   5      336.92      332.39     10.33 o 
   1   9   5        0.03        0.00      3.09 o 
   2   9   5        1.05        0.00      3.93 o 
  -6  10   5        6.44       10.35      2.35 o 
  -5  10   5        9.10        5.31      3.71 o 
  -4  10   5       10.74        9.09      2.32 o 
  -3  10   5        0.02        0.00      3.13 o 
  -2  10   5       12.00       12.35      2.22 o 
  -1  10   5        3.71        7.72      2.30 o 
   0  10   5       22.50       23.01      2.99 o 
   1  10   5        0.63        0.00      4.39 o 
  -6  11   5        1.77        0.00      4.14 o 
  -5  11   5        0.99        0.00      3.69 o 
  -4  11   5       14.16       14.45      2.50 o 
  -3  11   5        4.79        6.30      1.94 o 
  -2  11   5        3.39        5.91      3.17 o 
  -1  11   5        2.79        2.30      3.41 o 
   0  11   5        9.00       11.16      4.07 o 
  -4  12   5        2.05        6.40      3.40 o 
  -3  12   5        1.54        3.89      3.17 o 
  -2  12   5        1.67        3.93      3.21 o 
   2 -14   6        0.02        0.00      3.52 o 
   3 -14   6        0.01        5.23      2.76 o 
   0 -13   6        0.14        5.40      2.75 o 
   1 -13   6        0.37        0.61      3.36 o 
   2 -13   6        0.00        0.01      2.53 o 
   3 -13   6        0.14        0.00      3.22 o 
   4 -13   6        0.29        3.70      2.90 o 
   5 -13   6        0.01        0.00      3.72 o 
  -2 -12   6        0.07        0.00      3.99 o 
  -1 -12   6        2.24        0.00      3.35 o 
   0 -12   6        3.14        0.00      3.37 o 
   1 -12   6        1.85        2.48      2.88 o 
   2 -12   6        0.00        0.00      3.75 o 
   3 -12   6        4.12        3.16      3.29 o 
   4 -12   6        2.92        1.50      3.36 o 
   5 -12   6       15.61       16.97      2.62 o 
   6 -12   6       26.32       29.59      3.03 o 
  -3 -11   6        2.33        0.00      3.44 o 
  -2 -11   6        0.40        3.58      3.22 o 
  -1 -11   6       12.66       10.79      4.01 o 
   0 -11   6       27.60       31.04      2.83 o 
   1 -11   6       16.07       12.30      3.68 o 
   2 -11   6        8.33        5.92      3.41 o 
   3 -11   6        6.66        5.42      3.13 o 
   4 -11   6       15.82       10.78      3.62 o 
   5 -11   6       11.86       13.09      3.85 o 
   6 -11   6       50.88       57.52      5.01 o 
  -4 -10   6        8.13        4.81      4.03 o 
  -3 -10   6       20.61       25.72      2.82 o 
  -2 -10   6       12.87       14.10      2.32 o 
  -1 -10   6        9.25       10.87      1.93 o 
   0 -10   6       17.16       19.29      2.55 o 
   1 -10   6       28.33       25.76      2.41 o 
   2 -10   6        0.72        0.00      2.71 o 
   3 -10   6        0.11        0.66      2.50 o 
   4 -10   6       20.64       20.66      2.50 o 
   5 -10   6       20.10       21.42      2.55 o 
   6 -10   6       16.92       13.09      3.97 o 
   7 -10   6        3.11        0.00      4.33 o 
  -4  -9   6        6.36        4.84      3.78 o 
  -3  -9   6        1.08        0.00      3.34 o 
  -2  -9   6       29.09       26.02      4.16 o 
  -1  -9   6       39.10       39.89      2.72 o 
   0  -9   6       40.51       38.91      2.58 o 
   1  -9   6       84.73       85.03      4.31 o 
   2  -9   6        0.09        0.00      2.72 o 
   3  -9   6       14.55       12.68      2.84 o 
   4  -9   6       82.91       76.71      3.52 o 
   5  -9   6        6.42        5.48      3.29 o 
   6  -9   6        3.87        5.33      3.79 o 
   7  -9   6       54.08       48.95      5.33 o 
  -5  -8   6        4.24       10.13      2.06 o 
  -4  -8   6        0.02        0.00      3.62 o 
  -3  -8   6       60.68       64.55      3.49 o 
  -2  -8   6       72.66       76.01      3.59 o 
  -1  -8   6      358.78      353.98      6.66 o 
   0  -8   6       46.60       43.68      2.50 o 
   1  -8   6        6.64        8.95      1.34 o 
   2  -8   6       83.78       78.09      3.29 o 
   3  -8   6      117.48      105.81      3.89 o 
   4  -8   6       10.29        5.13      3.05 o 
   5  -8   6       49.33       45.04      3.21 o 
   6  -8   6      139.46      141.85      5.75 o 
   7  -8   6        2.78        0.00      4.10 o 
  -5  -7   6        5.20        1.41      3.80 o 
  -4  -7   6        0.38        4.18      2.62 o 
  -3  -7   6      101.52      111.33      4.22 o 
  -2  -7   6      501.86      518.62      9.46 o 
  -1  -7   6        1.34        1.26      2.78 o 
   0  -7   6        5.63        6.12      1.12 o 
   1  -7   6        0.12        0.00      2.21 o 
   2  -7   6        0.28        1.41      1.95 o 
   3  -7   6        5.38        0.00      2.88 o 
   4  -7   6       26.94       28.27      3.20 o 
   5  -7   6       21.68       20.26      3.69 o 
   6  -7   6       34.12       34.53      4.00 o 
   7  -7   6        6.80        7.78      3.79 o 
  -6  -6   6        7.03        7.22      3.91 o 
  -5  -6   6       17.29       17.92      2.39 o 
  -4  -6   6       13.42       17.55      1.96 o 
  -3  -6   6       40.20       40.60      2.78 o 
  -2  -6   6        9.80       10.32      1.64 o 
  -1  -6   6      185.69      171.69      4.05 o 
   0  -6   6       26.43       24.77      1.76 o 
   1  -6   6        5.82        2.72      1.94 o 
   2  -6   6       18.00       22.34      1.85 o 
   3  -6   6       10.05        9.55      1.48 o 
   4  -6   6       39.03       41.69      2.47 o 
   5  -6   6       16.73        9.77      3.83 o 
   6  -6   6       68.52       60.85      5.22 o 
   7  -6   6        0.01        3.01      3.50 o 
  -6  -5   6       24.71       23.65      4.33 o 
  -5  -5   6        3.26        4.23      2.74 o 
  -4  -5   6       33.06       38.39      3.57 o 
  -3  -5   6      195.61      200.83      4.96 o 
  -2  -5   6      162.10      170.44      5.05 o 
  -1  -5   6        1.74        0.00      2.25 o 
   0  -5   6      217.98      222.73      4.13 o 
   1  -5   6      160.62      183.96      4.56 o 
   2  -5   6       18.33       21.56      2.31 o 
   3  -5   6       29.99       29.97      2.76 o 
   4  -5   6       30.71       34.94      2.93 o 
   5  -5   6       56.44       51.08      4.62 o 
   6  -5   6       12.66        9.11      4.08 o 
   7  -5   6        7.70        7.64      4.22 o 
  -7  -4   6        0.32        0.00      4.12 o 
  -6  -4   6        2.11        3.18      3.31 o 
  -5  -4   6        8.88        8.25      1.92 o 
  -4  -4   6      461.20      430.32      7.23 o 
  -3  -4   6        0.09        0.00      2.10 o 
  -2  -4   6        8.73        9.54      1.22 o 
  -1  -4   6       12.80       11.64      1.23 o 
   0  -4   6       40.81       44.64      1.99 o 
   1  -4   6        2.87        1.81      1.99 o 
   2  -4   6      411.16      422.28      4.65 o 
   3  -4   6      164.35      180.35      5.06 o 
   4  -4   6        6.11        2.67      2.49 o 
   5  -4   6      279.68      290.99      7.66 o 
   6  -4   6       67.28       80.64      5.36 o 
   7  -4   6        0.23        0.00      3.72 o 
  -7  -3   6       20.34       19.62      4.71 o 
  -6  -3   6        0.66        6.89      3.06 o 
  -5  -3   6        1.60        2.44      2.58 o 
  -4  -3   6       50.07       46.08      3.92 o 
  -3  -3   6       22.70       21.49      2.47 o 
  -2  -3   6       21.48       23.88      1.65 o 
  -1  -3   6      340.04      351.70      4.89 o 
   0  -3   6        2.76        1.12      1.30 o 
   1  -3   6        4.70        6.00      1.05 o 
   2  -3   6        4.69        9.39      1.79 o 
   3  -3   6      127.49      118.03      4.56 o 
   4  -3   6      266.99      261.72      6.68 o 
   5  -3   6       33.21       39.25      3.50 o 
   6  -3   6      148.77      146.10      7.31 o 
   7  -3   6        0.56        0.00      4.24 o 
  -7  -2   6        5.95        0.00      4.12 o 
  -6  -2   6       30.26       29.88      2.49 o 
  -5  -2   6       29.75       32.42      2.33 o 
  -4  -2   6      113.03       95.45      4.54 o 
  -3  -2   6       12.44       10.73      1.31 o 
  -2  -2   6      434.56      456.78      5.85 o 
  -1  -2   6      493.89      450.86      5.33 o 
   0  -2   6       63.33       59.41      2.03 o 
   1  -2   6       27.09       24.47      2.04 o 
   2  -2   6      579.73      642.18      7.74 o 
   3  -2   6       16.56       12.95      2.50 o 
   4  -2   6      200.98      181.96      5.71 o 
   5  -2   6       14.18       13.23      3.31 o 
   6  -2   6       51.77       51.14      5.70 o 
   7  -2   6        3.44        6.12      3.78 o 
  -8  -1   6        5.57        3.95      3.86 o 
  -7  -1   6        0.66        0.00      3.37 o 
  -6  -1   6       68.98       62.37      4.23 o 
  -5  -1   6      324.03      301.43      7.75 o 
  -4  -1   6        9.91       10.27      2.20 o 
  -3  -1   6       12.20        8.80      2.34 o 
  -2  -1   6       40.05       38.28      1.74 o 
  -1  -1   6      194.42      197.86      4.58 o 
   0  -1   6       30.94       30.57      1.50 o 
   1  -1   6      160.46      119.83      5.66 o 
   2  -1   6        5.13        0.00      2.37 o 
   3  -1   6       48.89       44.65      2.43 o 
   4  -1   6      273.20      300.90      7.26 o 
   5  -1   6      159.66      212.64      6.64 o 
   6  -1   6        8.49        0.62      3.82 o 
   7  -1   6        0.13        0.00      4.05 o 
  -8   0   6        2.72        1.63      3.71 o 
  -7   0   6        3.58        2.36      3.09 o 
  -6   0   6       68.76       80.70      4.05 o 
  -5   0   6        1.63        1.07      2.63 o 
  -4   0   6       82.61       85.67      3.08 o 
  -3   0   6       10.68       10.53      1.24 o 
  -2   0   6      639.51      706.82      7.77 o 
  -1   0   6       18.78       15.10      1.84 o 
   0   0   6       29.85       29.68      1.54 o 
   1   0   6      115.57      124.35      3.55 o 
   2   0   6       91.25       99.69      3.88 o 
   3   0   6       54.27       67.12      3.67 o 
   4   0   6        6.61        5.45      3.55 o 
   5   0   6      388.76      450.09      8.41 o 
   6   0   6       17.28       16.54      2.58 o 
   7   0   6       13.69       19.67      2.78 o 
  -8   1   6        2.77        3.99      3.48 o 
  -7   1   6       17.20       15.90      2.71 o 
  -6   1   6        3.32        1.14      3.27 o 
  -5   1   6       25.24       23.24      2.26 o 
  -4   1   6       15.25       13.58      1.43 o 
  -3   1   6       81.29       74.23      2.59 o 
  -2   1   6        9.93        8.93      1.13 o 
  -1   1   6       35.47       36.90      2.40 o 
   0   1   6      143.30      143.27      3.65 o 
   1   1   6     1410.73     1752.43     12.44 o 
   3   1   6       47.66       55.22      4.06 o 
   4   1   6      203.89      197.38      6.93 o 
   5   1   6        4.42        6.35      3.65 o 
   6   1   6       11.39        5.73      4.58 o 
  -8   2   6        2.30        3.94      3.32 o 
  -7   2   6        7.09        6.61      2.26 o 
  -6   2   6       53.67       53.70      3.35 o 
  -5   2   6      432.98      396.12      7.22 o 
  -4   2   6        7.49        7.30      1.46 o 
  -3   2   6       25.65       30.07      1.84 o 
  -2   2   6       14.55       17.94      1.94 o 
  -1   2   6       31.28       35.74      1.98 o 
   0   2   6       67.20       61.33      2.27 o 
   1   2   6        9.04       11.78      1.39 o 
   2   2   6        4.87        5.34      2.51 o 
   3   2   6        9.87        4.96      3.54 o 
   4   2   6      676.50      747.16     10.38 o 
   5   2   6       13.71       14.95      2.53 o 
   6   2   6        0.17        2.33      3.66 o 
  -8   3   6        9.55       11.73      2.52 o 
  -7   3   6        2.18        3.78      2.76 o 
  -6   3   6       33.65       30.71      2.76 o 
  -5   3   6       66.55       68.37      3.28 o 
  -4   3   6      255.97      233.46      5.07 o 
  -3   3   6       16.96       15.29      2.48 o 
  -2   3   6      127.40      123.14      4.01 o 
  -1   3   6        6.58        4.22      1.93 o 
   0   3   6       79.49       85.45      3.19 o 
   1   3   6        0.64        0.00      2.24 o 
   2   3   6       83.53       92.68      4.00 o 
   3   3   6        4.88        5.91      2.78 o 
   4   3   6       75.87       87.29      5.31 o 
   5   3   6       52.98       56.47      5.39 o 
   6   3   6        0.60        0.00      4.76 o 
  -8   4   6       12.22       11.67      2.58 o 
  -7   4   6        1.10        3.78      1.88 o 
  -6   4   6       20.74       17.04      4.11 o 
  -5   4   6        5.97        9.87      2.91 o 
  -4   4   6        1.22        0.00      2.42 o 
  -3   4   6       74.90       77.49      2.99 o 
  -2   4   6       70.99       76.24      2.79 o 
  -1   4   6       50.87       41.62      2.21 o 
   0   4   6      131.38      130.31      3.65 o 
   1   4   6       37.02       45.74      2.51 o 
   2   4   6        5.52       10.19      1.62 o 
   3   4   6        0.46        3.03      1.73 o 
   4   4   6        5.20        0.13      3.93 o 
   5   4   6       30.06       33.31      3.30 o 
  -8   5   6        0.33        0.80      3.18 o 
  -7   5   6       15.09       20.87      2.46 o 
  -6   5   6       61.50       55.66      5.12 o 
  -5   5   6       36.09       36.79      3.85 o 
  -4   5   6       20.87       20.48      3.05 o 
  -3   5   6       61.70       64.07      3.80 o 
  -2   5   6      114.81       99.86      4.82 o 
  -1   5   6       62.30       75.65      3.79 o 
   0   5   6       92.64       93.26      4.49 o 
   1   5   6       45.42       52.60      3.98 o 
   2   5   6        0.99        0.32      2.85 o 
   3   5   6       12.50       11.89      3.60 o 
   4   5   6       35.65       34.70      4.87 o 
   5   5   6        1.68        0.00      4.39 o 
  -8   6   6        0.04        0.00      3.78 o 
  -7   6   6        0.15        0.00      3.66 o 
  -6   6   6        1.69        3.81      3.11 o 
  -5   6   6       40.26       39.39      3.10 o 
  -4   6   6       31.03       29.94      2.44 o 
  -3   6   6      163.58      164.15      4.74 o 
  -2   6   6       13.54       16.58      2.02 o 
  -1   6   6        0.18        2.96      2.16 o 
   0   6   6        0.97        0.00      3.23 o 
   1   6   6      348.80      327.25      6.92 o 
   2   6   6       24.78       25.81      2.72 o 
   3   6   6       16.11       15.66      2.56 o 
   4   6   6       66.90       72.94      4.54 o 
  -7   7   6       17.87       13.06      4.18 o 
  -6   7   6       51.02       45.18      5.64 o 
  -5   7   6       19.31       12.18      3.70 o 
  -4   7   6        1.14        0.00      2.85 o 
  -3   7   6        1.01        4.33      2.67 o 
  -2   7   6        0.28        0.93      2.43 o 
  -1   7   6        7.98        7.56      3.00 o 
   0   7   6       65.58       72.81      5.37 o 
   1   7   6       60.73       58.27      5.18 o 
   2   7   6        1.70        0.00      3.78 o 
   3   7   6       12.94       18.04      4.47 o 
  -7   8   6        0.18        0.00      3.75 o 
  -6   8   6        1.27        3.69      3.00 o 
  -5   8   6        1.68        1.43      2.78 o 
  -4   8   6       52.56       55.47      3.34 o 
  -3   8   6       69.49       74.15      3.98 o 
  -2   8   6        2.70        1.50      2.86 o 
  -1   8   6       60.28       66.06      3.59 o 
   0   8   6       10.89       12.83      2.58 o 
   1   8   6        8.53        7.92      3.76 o 
   2   8   6        0.04        0.00      3.92 o 
   3   8   6       39.31       47.56      3.93 o 
  -7   9   6        6.91        2.82      4.32 o 
  -6   9   6        5.18        0.61      4.24 o 
  -5   9   6        0.03        3.78      2.96 o 
  -4   9   6       19.54       16.90      4.53 o 
  -3   9   6        2.23        1.41      3.01 o 
  -2   9   6        7.18        8.84      3.53 o 
  -1   9   6       49.31       47.50      5.66 o 
   0   9   6       28.28       17.25      4.95 o 
   1   9   6        1.72        2.93      3.17 o 
   2   9   6        1.78        2.58      3.71 o 
  -6  10   6        9.59       13.22      2.62 o 
  -5  10   6       15.44        8.03      4.37 o 
  -4  10   6        5.46        2.60      3.50 o 
  -3  10   6        5.54        4.52      3.80 o 
  -2  10   6        3.22        5.11      3.13 o 
  -1  10   6        4.02        4.41      3.86 o 
   0  10   6       33.79       36.05      3.71 o 
   1  10   6       37.13       44.22      5.18 o 
  -5  11   6        2.71        0.00      3.82 o 
  -4  11   6        6.64        6.48      3.71 o 
  -3  11   6        0.45        1.24      3.10 o 
  -2  11   6        7.07        0.00      4.38 o 
  -1  11   6        2.42        3.91      2.20 o 
   0 -13   7        0.00        0.00      3.85 o 
   1 -13   7        6.60        1.41      4.31 o 
   2 -13   7        0.95        2.72      2.94 o 
   3 -13   7        2.24        0.45      3.92 o 
   4 -13   7        4.56        3.35      3.89 o 
  -1 -12   7        3.62        1.63      3.56 o 
   0 -12   7        3.40        6.19      1.82 o 
   1 -12   7       10.76       18.66      2.62 o 
   2 -12   7        3.56        0.00      3.28 o 
   3 -12   7        4.85        3.69      3.34 o 
   4 -12   7        0.01        3.95      2.78 o 
   5 -12   7       13.08       12.90      2.82 o 
  -3 -11   7        5.13       12.45      3.82 o 
  -2 -11   7        5.93        0.00      4.68 o 
  -1 -11   7        0.02        2.67      2.61 o 
   0 -11   7       17.57       12.19      3.97 o 
   1 -11   7       21.14       11.34      4.46 o 
   2 -11   7       14.35       12.44      3.25 o 
   3 -11   7       10.19       12.13      1.98 o 
   4 -11   7        6.09        3.53      3.42 o 
   5 -11   7       14.10       13.77      4.15 o 
   6 -11   7        3.90        7.34      3.35 o 
  -3 -10   7        9.39       12.21      3.76 o 
  -2 -10   7        0.98        0.00      3.10 o 
  -1 -10   7        1.15        0.24      2.66 o 
   0 -10   7       10.02        7.24      1.70 o 
   1 -10   7        7.07        2.92      3.06 o 
   2 -10   7       15.12       14.98      2.04 o 
   3 -10   7       41.40       39.99      2.84 o 
   4 -10   7        0.58        0.73      2.84 o 
   5 -10   7        8.74        2.33      3.66 o 
   6 -10   7       20.77       14.82      4.51 o 
  -4  -9   7        1.39        0.90      2.99 o 
  -3  -9   7       19.28       17.70      4.37 o 
  -2  -9   7       34.42       31.30      4.17 o 
  -1  -9   7       45.33       45.37      2.93 o 
   0  -9   7        1.16        3.08      2.25 o 
   1  -9   7       23.35       22.79      3.14 o 
   2  -9   7        6.81        4.53      2.85 o 
   3  -9   7       37.55       33.44      3.59 o 
   4  -9   7       39.88       30.24      4.65 o 
   5  -9   7       13.20       13.64      3.67 o 
   6  -9   7        5.05        5.31      3.60 o 
   7  -9   7        1.08        5.05      3.66 o 
  -5  -8   7        0.71        3.59      2.80 o 
  -4  -8   7        0.38        0.00      3.53 o 
  -3  -8   7        0.19        0.00      3.20 o 
  -2  -8   7        6.89        5.76      2.19 o 
  -1  -8   7      238.29      245.50      5.82 o 
   0  -8   7       10.92       10.04      1.74 o 
   1  -8   7        6.91        7.85      1.48 o 
   2  -8   7       49.49       45.27      2.79 o 
   3  -8   7       98.17       95.69      3.69 o 
   4  -8   7       39.99       40.29      2.87 o 
   5  -8   7       10.43       13.85      2.07 o 
   6  -8   7        5.05        6.57      3.57 o 
   7  -8   7       28.76       16.98      5.82 o 
  -5  -7   7        0.06        3.45      1.75 o 
  -4  -7   7       10.77       17.15      2.34 o 
  -3  -7   7        0.07        0.22      2.94 o 
  -2  -7   7       62.36       71.68      3.29 o 
  -1  -7   7        0.12        0.00      2.90 o 
   0  -7   7        2.20        0.00      2.26 o 
   1  -7   7        0.84        1.24      1.13 o 
   2  -7   7        3.04        4.12      1.99 o 
   3  -7   7       18.63       20.36      2.78 o 
   4  -7   7        5.45        8.14      2.88 o 
   5  -7   7        0.64        2.82      2.76 o 
   6  -7   7       87.54       84.10      5.90 o 
   7  -7   7       20.53       14.46      4.89 o 
  -6  -6   7        0.73        0.00      3.74 o 
  -5  -6   7        2.56        2.15      2.99 o 
  -4  -6   7        3.82        4.23      3.03 o 
  -3  -6   7       37.40       35.77      2.68 o 
  -2  -6   7       75.40       78.84      3.18 o 
  -1  -6   7      134.96      114.60      3.70 o 
   0  -6   7      161.11      158.98      3.95 o 
   1  -6   7        0.07        0.32      1.89 o 
   2  -6   7       26.35       29.68      2.00 o 
   3  -6   7      109.85      115.54      5.11 o 
   4  -6   7       84.01       87.74      3.60 o 
   5  -6   7      180.19      163.77      7.41 o 
   6  -6   7       42.18       38.40      4.77 o 
   7  -6   7        0.00        0.72      3.55 o 
  -6  -5   7        4.10        5.35      3.38 o 
  -5  -5   7        0.79        0.00      3.20 o 
  -4  -5   7       46.77       49.15      3.87 o 
  -3  -5   7       13.71       18.99      1.83 o 
  -2  -5   7        9.46        9.69      1.59 o 
  -1  -5   7       32.71       32.05      2.65 o 
   0  -5   7       29.84       26.13      1.74 o 
   1  -5   7        1.54        1.66      1.83 o 
   2  -5   7       11.41       17.26      2.26 o 
   3  -5   7        0.29        0.00      2.34 o 
   4  -5   7      359.59      364.29      8.36 o 
   5  -5   7        1.62        0.00      3.41 o 
   6  -5   7        6.33        1.00      3.75 o 
   7  -5   7        9.79       14.28      4.35 o 
  -7  -4   7        8.13       12.45      2.37 o 
  -6  -4   7        0.72        0.00      3.24 o 
  -5  -4   7        8.07        7.27      1.90 o 
  -4  -4   7      400.62      401.58      7.30 o 
  -3  -4   7        1.31        2.45      2.30 o 
  -2  -4   7       13.89       15.80      1.53 o 
  -1  -4   7       22.78       21.09      1.58 o 
   0  -4   7        4.81        1.90      1.75 o 
   1  -4   7      216.96      235.72      4.51 o 
   2  -4   7        5.29        2.82      2.06 o 
   3  -4   7        9.13        8.86      1.71 o 
   4  -4   7       34.31       43.42      3.44 o 
   5  -4   7       42.88       38.36      4.35 o 
   6  -4   7       40.81       32.95      5.29 o 
   7  -4   7        1.47        1.02      3.83 o 
  -7  -3   7        5.18        0.00      4.09 o 
  -6  -3   7        6.94        7.88      1.97 o 
  -5  -3   7       46.19       56.55      3.76 o 
  -4  -3   7       56.18       55.11      3.87 o 
  -3  -3   7       27.11       30.24      2.56 o 
  -2  -3   7       56.69       58.45      2.51 o 
  -1  -3   7      489.27      544.51      7.43 o 
   0  -3   7       47.09       36.15      2.64 o 
   1  -3   7        8.59        5.16      2.11 o 
   2  -3   7       27.40       26.98      2.60 o 
   3  -3   7      329.17      306.54      7.10 o 
   4  -3   7       36.26       36.66      3.80 o 
   5  -3   7       41.85       35.04      4.63 o 
   6  -3   7       58.01       54.51      5.34 o 
   7  -3   7        0.13        0.00      4.29 o 
  -7  -2   7        0.90        0.00      3.60 o 
  -6  -2   7        6.16        4.48      2.66 o 
  -5  -2   7        5.65        1.91      3.32 o 
  -4  -2   7        0.64        2.10      2.23 o 
  -3  -2   7       10.28        9.68      1.32 o 
  -2  -2   7       11.55       12.68      1.43 o 
  -1  -2   7      604.57      663.96      7.07 o 
   0  -2   7        7.49        7.99      1.02 o 
   1  -2   7      105.80      110.18      4.29 o 
   2  -2   7      246.13      300.75      6.16 o 
   3  -2   7        0.15        0.00      2.55 o 
   4  -2   7        3.81        4.97      1.58 o 
   5  -2   7        5.95        0.45      3.79 o 
   6  -2   7       96.35       83.12      6.63 o 
   7  -2   7        0.03        0.00      4.50 o 
  -7  -1   7        0.25        0.00      3.55 o 
  -6  -1   7       14.32       11.56      3.68 o 
  -5  -1   7       13.60       16.74      2.89 o 
  -4  -1   7        4.76        1.76      2.25 o 
  -3  -1   7      184.46      187.28      5.30 o 
  -2  -1   7      205.36      210.44      4.21 o 
  -1  -1   7      276.22      276.53      5.58 o 
   0  -1   7      143.60      149.08      3.82 o 
   1  -1   7       20.94       22.34      3.65 o 
   2  -1   7       62.90       70.29      3.64 o 
   3  -1   7       62.79       65.88      3.94 o 
   4  -1   7       90.88       97.88      5.02 o 
   5  -1   7      363.46      391.60     10.01 o 
   6  -1   7        0.01        0.67      3.45 o 
  -8   0   7        2.47        1.18      3.70 o 
  -7   0   7       15.33       18.48      2.57 o 
  -6   0   7       91.66       97.69      4.28 o 
  -5   0   7       70.55       73.31      3.63 o 
  -4   0   7       13.43       13.60      1.79 o 
  -3   0   7       54.05       53.58      2.49 o 
  -2   0   7       94.66      111.28      3.45 o 
  -1   0   7      109.47      113.17      3.57 o 
   0   0   7       78.46       76.58      2.57 o 
   1   0   7       20.73       22.98      2.46 o 
   2   0   7       33.22       42.59      3.04 o 
   3   0   7       20.86       20.72      3.16 o 
   4   0   7       28.54       33.82      4.01 o 
   5   0   7       86.13       79.37      6.51 o 
   6   0   7       21.22       19.48      3.05 o 
  -8   1   7        1.31        1.81      3.54 o 
  -7   1   7        5.03        4.82      3.40 o 
  -6   1   7        5.05        4.66      1.67 o 
  -5   1   7        0.28        0.00      2.87 o 
  -4   1   7       83.12       76.32      3.06 o 
  -3   1   7       39.99       45.14      2.37 o 
  -2   1   7       70.99       75.47      3.14 o 
  -1   1   7        0.43        2.75      1.57 o 
   0   1   7        9.21       15.78      2.24 o 
   1   1   7      124.26      151.63      4.46 o 
   3   1   7       11.83        9.46      3.71 o 
   4   1   7      127.68      136.44      6.19 o 
   5   1   7       96.54       93.36      6.50 o 
   6   1   7       10.66       10.67      5.10 o 
  -8   2   7        1.70        0.00      4.24 o 
  -7   2   7        2.23        1.27      3.12 o 
  -6   2   7       10.73        8.44      3.45 o 
  -5   2   7       40.78       44.45      2.72 o 
  -4   2   7       12.38       11.10      1.54 o 
  -3   2   7        3.51        3.29      1.36 o 
  -2   2   7        4.44        6.32      1.83 o 
  -1   2   7      256.58      228.31      4.58 o 
   0   2   7      130.64      152.17      3.71 o 
   1   2   7        5.41        3.54      1.99 o 
   2   2   7        9.39       13.52      1.90 o 
   3   2   7        1.19        0.00      3.39 o 
   4   2   7      106.47      132.84      5.93 o 
   5   2   7       66.68       67.45      3.96 o 
   6   2   7        5.72        8.05      2.55 o 
  -8   3   7        3.69        2.61      4.05 o 
  -7   3   7        0.90        0.00      2.89 o 
  -6   3   7        4.48        0.00      3.76 o 
  -5   3   7      201.04      200.09      5.52 o 
  -4   3   7      114.72      106.15      4.62 o 
  -3   3   7       77.09       79.89      3.58 o 
  -2   3   7       24.59       22.39      2.57 o 
  -1   3   7      385.71      402.64      7.35 o 
   0   3   7        0.48        0.89      1.99 o 
   1   3   7        5.00        9.48      2.38 o 
   2   3   7       15.22       11.76      3.33 o 
   3   3   7       15.32       11.49      3.91 o 
   4   3   7        1.08        0.00      3.93 o 
   5   3   7       20.15       13.51      5.12 o 
  -8   4   7        3.08        4.76      3.60 o 
  -7   4   7        0.27        1.29      2.97 o 
  -6   4   7       21.63       19.68      2.24 o 
  -5   4   7       17.66       16.76      3.24 o 
  -4   4   7        8.95        7.43      2.49 o 
  -3   4   7        1.44        3.43      2.22 o 
  -2   4   7       14.64       22.63      1.86 o 
  -1   4   7       13.22        7.20      3.03 o 
   0   4   7        8.06        5.39      2.52 o 
   1   4   7       31.63       38.70      2.51 o 
   2   4   7        8.50        6.16      3.13 o 
   3   4   7        0.93        0.00      3.43 o 
   4   4   7       15.54       11.16      4.42 o 
   5   4   7        2.26        9.35      2.64 o 
  -8   5   7        0.01        2.84      3.61 o 
  -7   5   7       20.52       13.94      4.49 o 
  -6   5   7       11.62        7.61      3.31 o 
  -5   5   7       55.29       49.55      4.37 o 
  -4   5   7        5.50        5.08      2.99 o 
  -3   5   7       14.11       16.03      2.63 o 
  -2   5   7      446.58      448.43      8.95 o 
  -1   5   7        5.58        4.11      2.48 o 
   0   5   7       18.13       19.91      2.97 o 
   1   5   7       11.10        6.79      3.49 o 
   2   5   7        5.84        0.59      3.44 o 
   3   5   7        0.07        0.00      3.61 o 
   4   5   7       38.68       53.01      5.46 o 
  -7   6   7       31.40       11.21      5.08 o 
  -6   6   7        0.49        2.56      3.01 o 
  -5   6   7        0.02        2.91      2.47 o 
  -4   6   7       28.98       32.51      2.50 o 
  -3   6   7       65.11       57.55      3.25 o 
  -2   6   7       23.28       21.91      2.24 o 
  -1   6   7        0.39        0.00      2.65 o 
   0   6   7       43.94       46.50      2.84 o 
   1   6   7       49.86       51.96      3.18 o 
   2   6   7        1.63        5.21      2.88 o 
   3   6   7       12.64        5.71      4.63 o 
   4   6   7        4.33        1.16      4.90 o 
  -7   7   7       16.15       13.40      4.47 o 
  -6   7   7       24.02       27.21      4.55 o 
  -5   7   7       10.25       10.97      3.73 o 
  -4   7   7       46.75       48.35      4.23 o 
  -3   7   7       31.68       24.03      4.54 o 
  -2   7   7        0.78        3.98      2.26 o 
  -1   7   7        0.81        0.47      2.57 o 
   0   7   7        2.29        0.00      3.41 o 
   1   7   7       12.27       11.88      3.75 o 
   2   7   7       15.77       14.72      4.18 o 
   3   7   7        5.47        7.67      3.78 o 
  -7   8   7        4.06        6.94      3.55 o 
  -6   8   7        0.02        0.00      4.16 o 
  -5   8   7        0.24        3.61      1.55 o 
  -4   8   7        2.30        1.69      3.06 o 
  -3   8   7      113.13      120.91      4.96 o 
  -2   8   7        1.13        3.01      2.89 o 
  -1   8   7        2.61        0.00      3.50 o 
   0   8   7        1.91        2.12      3.44 o 
   1   8   7       21.57       27.40      2.83 o 
   2   8   7       18.54       25.30      3.23 o 
  -6   9   7        0.46        2.40      3.56 o 
  -5   9   7        0.22        0.60      2.95 o 
  -4   9   7       11.70       10.59      2.52 o 
  -3   9   7        4.29        7.86      3.45 o 
  -2   9   7        0.24        2.30      1.73 o 
  -1   9   7        6.47        9.61      1.94 o 
   0   9   7        0.02        0.00      3.45 o 
   1   9   7        2.92        0.00      4.67 o 
  -5  10   7        1.19        3.38      3.01 o 
  -4  10   7        0.41        0.92      3.18 o 
  -3  10   7        0.75        4.99      3.32 o 
  -2  10   7       22.89       29.24      2.89 o 
  -1  10   7       20.47       19.25      2.92 o 
   0  10   7        4.90        8.57      2.46 o 
  -3  11   7       16.81       16.06      4.82 o 
   1 -13   8        3.61        0.16      4.15 o 
   2 -13   8        2.89        0.00      3.52 o 
   3 -13   8        0.13        0.00      3.43 o 
  -1 -12   8        1.14        3.65      3.42 o 
   0 -12   8        3.78        1.44      3.46 o 
   1 -12   8        0.62        0.00      3.30 o 
   2 -12   8       10.21       11.77      3.58 o 
   3 -12   8        0.17        0.00      3.59 o 
   4 -12   8       13.63       16.32      2.65 o 
   5 -12   8        4.72        1.53      3.88 o 
  -2 -11   8        0.93        1.67      3.03 o 
  -1 -11   8        7.10       12.45      2.18 o 
   0 -11   8       16.84       20.57      2.62 o 
   1 -11   8        9.43        5.93      3.65 o 
   2 -11   8        3.89        0.00      3.44 o 
   3 -11   8        6.91        8.57      3.08 o 
   4 -11   8       33.40       29.20      4.87 o 
   5 -11   8        0.68        4.33      3.35 o 
  -3 -10   8       13.28       16.44      2.63 o 
  -2 -10   8        1.98        0.55      3.13 o 
  -1 -10   8        8.78       10.31      1.95 o 
   0 -10   8       21.02       22.93      2.41 o 
   1 -10   8        0.01        3.20      2.42 o 
   2 -10   8        6.67        8.39      2.06 o 
   3 -10   8        3.78        4.41      2.94 o 
   4 -10   8        1.88        0.00      3.27 o 
   5 -10   8       12.53        9.33      2.53 o 
   6 -10   8        0.02        3.79      1.77 o 
  -4  -9   8        2.25        2.32      3.55 o 
  -3  -9   8        0.01        0.00      3.27 o 
  -2  -9   8       25.27       17.54      4.13 o 
  -1  -9   8        2.41        3.56      2.75 o 
   0  -9   8        8.94        6.29      3.25 o 
   1  -9   8        1.80        2.59      2.45 o 
   2  -9   8       39.94       34.12      4.13 o 
   3  -9   8        7.63        5.94      3.23 o 
   4  -9   8        0.11        2.17      2.85 o 
   5  -9   8        0.43        0.00      2.94 o 
   6  -9   8        0.25        0.00      3.76 o 
  -5  -8   8        0.24        0.00      3.76 o 
  -4  -8   8       14.44       16.72      2.30 o 
  -3  -8   8        8.61        9.69      2.01 o 
  -2  -8   8        4.27        3.81      1.83 o 
  -1  -8   8       98.90      100.50      4.12 o 
   0  -8   8       22.32       24.08      2.22 o 
   1  -8   8        0.01        1.66      2.31 o 
   2  -8   8        3.09        4.58      2.52 o 
   3  -8   8       33.46       27.73      3.84 o 
   4  -8   8        1.72        2.87      2.73 o 
   5  -8   8       17.10        8.12      3.76 o 
   6  -8   8        0.41        0.97      3.43 o 
  -5  -7   8        0.39        0.00      3.59 o 
  -4  -7   8        8.29        3.71      3.76 o 
  -3  -7   8      392.21      446.02     10.39 o 
  -2  -7   8        5.52       10.09      2.12 o 
  -1  -7   8       46.74       46.83      2.75 o 
   0  -7   8       34.75       38.24      2.40 o 
   1  -7   8        0.18        2.20      2.27 o 
   2  -7   8        0.04        1.56      2.10 o 
   3  -7   8       15.08       17.82      2.72 o 
   4  -7   8       22.34       31.39      3.15 o 
   5  -7   8        0.00        1.45      2.77 o 
   6  -7   8       20.24       15.35      4.13 o 
   7  -7   8        0.13        0.00      4.33 o 
  -6  -6   8        0.00        1.59      3.40 o 
  -5  -6   8        1.18        0.00      2.95 o 
  -4  -6   8        5.47        8.49      2.72 o 
  -3  -6   8      105.09      112.49      4.15 o 
  -2  -6   8      136.98      133.08      4.22 o 
  -1  -6   8      291.85      291.59      5.78 o 
   0  -6   8       22.72       24.10      1.88 o 
   1  -6   8        0.58        0.71      2.20 o 
   2  -6   8        0.55        0.00      2.24 o 
   3  -6   8        7.49        2.93      2.88 o 
   4  -6   8       57.57       62.42      3.21 o 
   5  -6   8       10.81        8.66      3.52 o 
   6  -6   8        0.17        3.08      3.00 o 
   7  -6   8        2.63        7.19      2.18 o 
  -6  -5   8        0.98        5.54      2.87 o 
  -5  -5   8        1.33        4.70      2.40 o 
  -4  -5   8        0.48        0.00      3.92 o 
  -3  -5   8       16.01       18.18      3.23 o 
  -2  -5   8        7.02        7.11      2.55 o 
  -1  -5   8      212.34      214.15      5.80 o 
   0  -5   8        4.58        4.23      2.30 o 
   1  -5   8        9.91        7.93      2.22 o 
   2  -5   8        0.08        0.44      1.94 o 
   3  -5   8       11.08       11.28      2.98 o 
   4  -5   8        1.62        2.81      2.90 o 
   5  -5   8        7.04        3.17      3.33 o 
   6  -5   8        0.12        3.46      3.25 o 
   7  -5   8        9.72       10.10      4.12 o 
  -6  -4   8        0.58        0.00      3.20 o 
  -5  -4   8       17.01       11.12      3.95 o 
  -4  -4   8      311.87      313.67      6.77 o 
  -3  -4   8       15.74       12.38      2.37 o 
  -2  -4   8        0.50        2.53      1.84 o 
  -1  -4   8       17.74       20.46      1.60 o 
   0  -4   8       24.28       23.73      1.69 o 
   1  -4   8        4.55        1.05      2.10 o 
   2  -4   8        7.41        3.61      2.55 o 
   3  -4   8        0.00        1.77      2.48 o 
   4  -4   8       10.35        0.62      3.40 o 
   5  -4   8       16.94       11.39      3.53 o 
   6  -4   8       76.65       82.06      5.60 o 
   7  -4   8        3.56        4.32      4.22 o 
  -7  -3   8        0.31        0.00      3.61 o 
  -6  -3   8        5.00        6.38      3.12 o 
  -5  -3   8       64.69       72.70      4.89 o 
  -4  -3   8       66.96       61.36      3.69 o 
  -3  -3   8        0.00        0.00      2.14 o 
  -2  -3   8       12.65       15.46      2.41 o 
  -1  -3   8      180.61      177.53      5.34 o 
   0  -3   8       29.69       27.70      2.59 o 
   1  -3   8        6.02        1.03      2.39 o 
   2  -3   8       70.58       80.13      4.05 o 
   3  -3   8       34.65       40.79      3.37 o 
   4  -3   8        2.18        0.00      3.04 o 
   5  -3   8        1.04        0.00      3.48 o 
   6  -3   8        7.62        2.31      4.37 o 
  -7  -2   8        0.42        2.25      3.13 o 
  -6  -2   8        1.71        0.00      3.34 o 
  -5  -2   8      100.61       99.77      4.05 o 
  -4  -2   8       13.21       12.36      3.26 o 
  -3  -2   8       18.97       21.41      1.86 o 
  -2  -2   8       26.25       28.69      1.92 o 
  -1  -2   8      143.43      141.40      3.67 o 
   0  -2   8       28.22       27.10      2.49 o 
   1  -2   8       59.49       51.43      3.35 o 
   2  -2   8      388.38      418.43      7.84 o 
   3  -2   8        7.90        6.90      2.99 o 
   4  -2   8       11.76       10.38      2.97 o 
   5  -2   8       22.43       13.39      4.65 o 
   6  -2   8       17.17       11.39      4.67 o 
  -7  -1   8        0.11        1.60      3.03 o 
  -6  -1   8        2.15        1.78      2.99 o 
  -5  -1   8      103.35      108.76      5.48 o 
  -4  -1   8        9.08        6.53      2.69 o 
  -3  -1   8        8.17        4.55      2.16 o 
  -2  -1   8        2.08        3.39      1.92 o 
  -1  -1   8       24.75       24.81      2.71 o 
   0  -1   8      126.46      137.27      4.05 o 
   1  -1   8       35.28       59.56      6.53 o 
   2  -1   8       19.19       21.07      2.08 o 
   3  -1   8        1.03        0.00      2.71 o 
   4  -1   8       19.04       17.61      3.51 o 
   5  -1   8       79.69       94.85      6.05 o 
   6  -1   8        2.67        8.75      3.93 o 
  -7   0   8        6.61        9.80      3.71 o 
  -6   0   8        4.24        6.33      3.14 o 
  -5   0   8        0.25        1.00      1.42 o 
  -4   0   8       40.57       44.49      3.42 o 
  -3   0   8      113.06      124.96      4.32 o 
  -2   0   8        0.22        0.00      2.08 o 
  -1   0   8        2.53        0.23      2.11 o 
   0   0   8        0.25        0.00      1.98 o 
   1   0   8        2.17        3.65      2.20 o 
   2   0   8       14.56       14.34      2.93 o 
   3   0   8       12.96       20.10      3.65 o 
   4   0   8        9.96        5.01      4.26 o 
   5   0   8       84.02       89.05      5.89 o 
   6   0   8       11.80        9.63      4.89 o 
  -7   1   8        0.62        0.00      3.25 o 
  -6   1   8        0.22        0.00      3.57 o 
  -5   1   8       33.59       37.00      3.05 o 
  -4   1   8        1.34        3.50      1.94 o 
  -3   1   8       51.99       58.55      2.92 o 
  -2   1   8       24.73       30.02      2.43 o 
  -1   1   8        9.45        4.62      2.65 o 
   0   1   8        0.03        2.70      1.85 o 
   1   1   8        6.67        6.07      2.31 o 
   3   1   8      116.38      106.15      6.21 o 
   4   1   8       16.16       17.72      4.28 o 
   5   1   8        8.08       12.19      3.96 o 
  -7   2   8        0.34        2.07      2.98 o 
  -6   2   8        3.83        0.00      3.47 o 
  -5   2   8      161.51      160.16      6.88 o 
  -4   2   8        3.67        9.12      2.77 o 
  -3   2   8       76.23       76.58      4.44 o 
  -2   2   8        3.61        4.96      1.19 o 
  -1   2   8      267.46      274.94      5.38 o 
   0   2   8       30.01       41.27      2.43 o 
   1   2   8        8.65        7.77      2.87 o 
   2   2   8       11.93       12.35      1.94 o 
   3   2   8        7.43        4.89      3.69 o 
   4   2   8       22.92       23.21      3.78 o 
   5   2   8       26.82       25.63      5.15 o 
  -7   3   8        0.00        2.09      2.64 o 
  -6   3   8        4.54        1.69      3.06 o 
  -5   3   8       21.62       17.74      2.36 o 
  -4   3   8      129.53      109.70      5.83 o 
  -3   3   8        3.49        5.06      1.57 o 
  -2   3   8       67.31       67.06      4.02 o 
  -1   3   8      113.43      116.80      4.54 o 
   0   3   8        0.03        2.47      2.06 o 
   1   3   8       16.80       15.01      3.34 o 
   2   3   8       57.13       57.56      4.10 o 
   3   3   8        0.93        2.37      3.03 o 
   4   3   8        5.47        6.98      3.71 o 
   5   3   8        0.70        0.65      4.56 o 
  -7   4   8        4.87        5.60      3.73 o 
  -6   4   8        4.57        0.00      3.45 o 
  -5   4   8        4.60        0.47      2.98 o 
  -4   4   8       48.76       47.72      4.54 o 
  -3   4   8      127.18      124.50      4.17 o 
  -2   4   8       67.26       62.82      3.11 o 
  -1   4   8        1.07        0.00      2.56 o 
   0   4   8        0.01        0.20      2.55 o 
   1   4   8       89.75       79.85      3.66 o 
   2   4   8       11.56       12.99      3.55 o 
   3   4   8       14.76        8.76      3.99 o 
   4   4   8        0.23        3.66      3.53 o 
  -7   5   8        4.62        0.00      3.87 o 
  -6   5   8        7.39       11.29      2.99 o 
  -5   5   8        2.07        5.15      1.72 o 
  -4   5   8        5.21        0.00      3.69 o 
  -3   5   8        0.03        0.00      2.84 o 
  -2   5   8       45.99       37.09      4.44 o 
  -1   5   8        2.61        2.34      2.46 o 
   0   5   8        4.01        2.39      2.83 o 
   1   5   8        5.07        5.15      3.48 o 
   2   5   8        7.60        0.00      4.34 o 
   3   5   8       33.58       41.40      4.69 o 
   4   5   8        0.88        0.01      2.68 o 
  -7   6   8        9.01       14.88      4.02 o 
  -6   6   8        3.79        4.72      2.12 o 
  -5   6   8        0.00        0.00      3.69 o 
  -4   6   8        1.11        0.00      3.27 o 
  -3   6   8       97.98      107.70      4.40 o 
  -2   6   8       10.72        5.58      3.56 o 
  -1   6   8        1.41        1.86      2.75 o 
   0   6   8        0.76        0.00      3.18 o 
   1   6   8       36.73       32.83      4.63 o 
   2   6   8       11.81        8.64      4.03 o 
   3   6   8        0.02        0.00      4.18 o 
  -7   7   8        0.00        3.16      3.24 o 
  -6   7   8        0.84        0.00      3.34 o 
  -5   7   8        0.01        2.36      2.80 o 
  -4   7   8        1.29        4.42      2.86 o 
  -3   7   8       27.90       30.60      4.01 o 
  -2   7   8       13.68       17.42      3.65 o 
  -1   7   8        8.72        4.34      3.78 o 
   0   7   8       85.00       80.61      5.84 o 
   1   7   8        2.45        9.16      2.25 o 
   2   7   8        1.58        6.03      3.31 o 
  -6   8   8        0.93        0.64      3.40 o 
  -5   8   8        0.21        2.52      3.10 o 
  -4   8   8        7.95        9.54      1.95 o 
  -3   8   8        0.03        0.00      3.22 o 
  -2   8   8       17.53       23.33      2.90 o 
  -1   8   8        3.28        5.05      3.28 o 
   0   8   8       13.07       12.28      2.49 o 
   1   8   8        6.11        7.85      4.11 o 
  -5   9   8        9.74        9.85      3.99 o 
  -4   9   8        2.98        2.43      3.57 o 
  -3   9   8        1.10        4.31      3.25 o 
  -2   9   8        6.44       10.14      3.59 o 
  -1   9   8       10.70        9.55      4.70 o 
   0   9   8        0.09        0.31      3.46 o 
  -4  10   8        0.20        2.30      3.43 o 
  -3  10   8       13.65       13.78      3.17 o 
  -2  10   8        9.15       13.25      2.90 o 
  -1 -12   9        6.14        6.25      2.30 o 
   0 -12   9        0.03        0.00      3.78 o 
   1 -12   9        7.41       12.94      2.33 o 
   2 -12   9        1.02        0.45      3.20 o 
   3 -12   9       25.67       17.92      4.91 o 
   4 -12   9        1.90        0.00      4.23 o 
  -2 -11   9       13.97       16.81      4.52 o 
  -1 -11   9        6.44        8.82      3.54 o 
   0 -11   9       63.38       59.55      6.61 o 
   1 -11   9        0.28        3.26      3.08 o 
   2 -11   9        0.55        4.16      2.52 o 
   3 -11   9        0.01        0.00      3.26 o 
   4 -11   9       48.36       48.58      5.27 o 
   5 -11   9        3.62        0.00      4.12 o 
  -3 -10   9        0.59        0.94      3.13 o 
  -2 -10   9       22.58       28.49      3.26 o 
  -1 -10   9        6.74        4.90      3.86 o 
   0 -10   9       25.10       33.59      2.96 o 
   1 -10   9        2.81        3.39      3.02 o 
   2 -10   9        0.93        0.00      3.27 o 
   3 -10   9       20.79       21.24      2.46 o 
   4 -10   9       17.41       19.23      2.71 o 
   5 -10   9        1.71        3.47      3.34 o 
  -4  -9   9        0.35        0.16      3.17 o 
  -3  -9   9        3.68        0.00      3.67 o 
  -2  -9   9        5.59        6.62      1.78 o 
  -1  -9   9       46.93       48.30      3.22 o 
   0  -9   9        1.16        0.00      3.24 o 
   1  -9   9       70.65       69.39      5.17 o 
   2  -9   9        0.15        0.00      2.78 o 
   3  -9   9       13.44       16.39      3.45 o 
   4  -9   9        6.13        7.74      3.24 o 
   5  -9   9        0.36        0.00      3.70 o 
   6  -9   9        0.29        0.00      3.54 o 
  -4  -8   9        0.32        0.00      3.74 o 
  -3  -8   9       15.31       10.73      4.51 o 
  -2  -8   9       11.36        9.04      3.51 o 
  -1  -8   9      113.54      107.87      4.61 o 
   0  -8   9        4.41        2.77      3.03 o 
   1  -8   9       26.21       23.42      2.40 o 
   2  -8   9        2.08        2.59      2.45 o 
   3  -8   9        0.87        1.04      2.57 o 
   4  -8   9        7.57        9.62      3.07 o 
   5  -8   9        0.60        0.00      3.50 o 
   6  -8   9        4.80        0.00      4.11 o 
  -5  -7   9        0.00        0.62      3.31 o 
  -4  -7   9        7.16       10.96      3.54 o 
  -3  -7   9      184.30      225.20      7.87 o 
  -2  -7   9        6.68        4.97      3.12 o 
  -1  -7   9       28.06       33.71      2.47 o 
   0  -7   9        0.22        0.00      2.90 o 
   1  -7   9       93.54      109.37      4.93 o 
   2  -7   9        0.44        0.00      2.93 o 
   3  -7   9        3.58        3.77      2.86 o 
   4  -7   9       14.04        9.74      3.66 o 
   5  -7   9        1.44        0.00      3.52 o 
   6  -7   9        3.33        5.65      3.11 o 
  -5  -6   9        0.13        0.00      3.71 o 
  -4  -6   9       17.45       27.43      2.50 o 
  -3  -6   9       35.20       34.30      3.18 o 
  -2  -6   9       31.86       33.80      2.51 o 
  -1  -6   9       83.86       83.51      3.47 o 
   0  -6   9      146.14      142.39      4.29 o 
   1  -6   9       14.01       17.43      1.91 o 
   2  -6   9        5.03        3.97      2.51 o 
   3  -6   9       29.00       22.62      3.81 o 
   4  -6   9        3.44        3.01      3.09 o 
   5  -6   9       31.15       23.80      4.22 o 
   6  -6   9        0.81        1.29      3.71 o 
  -6  -5   9        0.45        0.00      3.76 o 
  -5  -5   9        0.38        0.00      3.60 o 
  -4  -5   9       61.63       70.41      4.84 o 
  -3  -5   9       49.57       56.09      4.18 o 
  -2  -5   9        0.53        1.77      2.06 o 
  -1  -5   9       82.22       85.22      4.26 o 
   0  -5   9       98.66       90.27      3.35 o 
   1  -5   9       10.95       13.39      2.72 o 
   2  -5   9        0.70        0.00      2.59 o 
   3  -5   9      339.17      350.84      8.74 o 
   4  -5   9        3.09        2.73      3.28 o 
   5  -5   9       26.36       27.27      4.00 o 
   6  -5   9        0.67        1.00      3.61 o 
  -6  -4   9        0.40        0.00      3.74 o 
  -5  -4   9       78.34       72.97      3.95 o 
  -4  -4   9       17.60       10.16      2.18 o 
  -3  -4   9        4.28        0.51      2.88 o 
  -2  -4   9        8.37       10.14      1.47 o 
  -1  -4   9      113.21      104.73      3.54 o 
   0  -4   9       14.38       13.65      1.71 o 
   1  -4   9        1.76        1.83      2.22 o 
   2  -4   9       17.96       15.73      1.84 o 
   3  -4   9      162.26      151.94      6.24 o 
   4  -4   9       19.24       16.32      3.33 o 
   5  -4   9        9.03        2.04      3.86 o 
   6  -4   9       63.29       61.86      5.97 o 
  -6  -3   9       33.27       44.66      4.52 o 
  -5  -3   9       56.86       72.52      5.32 o 
  -4  -3   9        1.22        0.00      2.70 o 
  -3  -3   9        1.52        3.05      1.71 o 
  -2  -3   9       65.40       66.89      3.62 o 
  -1  -3   9       94.06       93.71      4.34 o 
   0  -3   9       38.48       41.20      3.12 o 
   1  -3   9       46.42       46.30      3.42 o 
   2  -3   9      220.12      236.81      6.70 o 
   3  -3   9        9.61        9.30      1.81 o 
   4  -3   9       32.12       28.45      4.48 o 
   5  -3   9        8.22       10.72      3.66 o 
   6  -3   9        5.11        4.53      4.38 o 
  -7  -2   9        2.24        0.00      4.13 o 
  -6  -2   9       20.20       23.29      2.96 o 
  -5  -2   9        3.42        0.00      3.23 o 
  -4  -2   9        1.51        0.00      2.55 o 
  -3  -2   9        5.25        6.96      2.47 o 
  -2  -2   9        0.14        0.00      2.12 o 
  -1  -2   9       33.82       31.78      2.15 o 
   0  -2   9        0.59        0.08      2.46 o 
   1  -2   9        8.13        7.23      1.49 o 
   2  -2   9      224.36      234.12      6.73 o 
   3  -2   9        0.00        0.00      2.51 o 
   4  -2   9        3.33        7.23      2.64 o 
   5  -2   9        9.68        4.50      4.11 o 
   6  -2   9       19.76       10.46      5.13 o 
  -7  -1   9        2.64        4.59      3.24 o 
  -6  -1   9        4.20        4.44      3.05 o 
  -5  -1   9       22.13       23.41      2.15 o 
  -4  -1   9      132.84      115.34      5.76 o 
  -3  -1   9        0.62        0.00      2.29 o 
  -2  -1   9       58.18       52.21      2.61 o 
  -1  -1   9       82.48       78.09      4.12 o 
   0  -1   9        5.75        4.43      2.06 o 
   1  -1   9       31.46        0.00      2.29 o 
   2  -1   9        3.25        0.00      2.90 o 
   3  -1   9        1.40        0.65      2.80 o 
   4  -1   9        0.60        0.00      3.16 o 
   5  -1   9       60.26       56.14      5.73 o 
   6  -1   9        2.37        7.99      2.04 o 
  -7   0   9        3.67        8.56      3.56 o 
  -6   0   9        0.32        5.09      2.63 o 
  -5   0   9        8.98        7.05      1.83 o 
  -4   0   9        5.06        1.06      2.94 o 
  -3   0   9        2.06        2.03      2.47 o 
  -2   0   9        0.00        1.45      1.90 o 
  -1   0   9      176.96      186.09      5.77 o 
   0   0   9      153.90      157.44      4.33 o 
   1   0   9       69.87       70.68      4.20 o 
   2   0   9        7.63        2.03      2.98 o 
   3   0   9       62.20       78.59      5.00 o 
   4   0   9        0.03        1.05      3.46 o 
   5   0   9       37.80       43.94      5.05 o 
  -7   1   9        2.15        0.00      4.20 o 
  -6   1   9       11.32        7.10      3.72 o 
  -5   1   9       18.04        6.48      3.53 o 
  -4   1   9       37.01       46.31      3.06 o 
  -3   1   9       41.38       44.43      3.61 o 
  -2   1   9       79.65       86.00      4.47 o 
  -1   1   9        0.64        3.73      1.44 o 
   0   1   9        4.42        3.91      2.51 o 
   1   1   9        0.58        1.17      2.52 o 
   3   1   9        0.23        0.00      4.06 o 
   4   1   9        5.91        4.95      4.14 o 
   5   1   9        0.13        0.00      4.58 o 
  -7   2   9        1.51        2.51      3.16 o 
  -6   2   9       16.10       14.75      2.43 o 
  -5   2   9        8.09       11.05      3.26 o 
  -4   2   9       16.46       12.33      3.37 o 
  -3   2   9       42.90       44.14      3.78 o 
  -2   2   9       22.45       22.07      1.99 o 
  -1   2   9      124.04      128.68      4.07 o 
   0   2   9        4.44        0.00      2.88 o 
   1   2   9        3.87        0.00      3.12 o 
   2   2   9       12.37       10.57      3.53 o 
   3   2   9        0.89        0.00      3.84 o 
   4   2   9       24.08       25.16      4.76 o 
   5   2   9       16.89       19.71      4.97 o 
  -7   3   9        0.12        0.16      3.12 o 
  -6   3   9        4.96        0.00      3.96 o 
  -5   3   9       54.00       49.90      3.21 o 
  -4   3   9       93.53       91.76      5.39 o 
  -3   3   9        0.91        2.00      2.56 o 
  -2   3   9      259.44      253.23      7.55 o 
  -1   3   9        0.00        1.74      2.47 o 
   0   3   9       19.35       15.87      3.75 o 
   1   3   9       45.04       45.89      4.32 o 
   2   3   9       78.95       81.74      5.44 o 
   3   3   9        6.09        9.59      3.47 o 
   4   3   9        0.07        1.70      3.43 o 
  -7   4   9        0.04        0.00      3.60 o 
  -6   4   9        7.20        0.71      3.76 o 
  -5   4   9       10.89        8.35      3.53 o 
  -4   4   9       15.41       10.83      3.92 o 
  -3   4   9      100.98      111.33      4.35 o 
  -2   4   9       61.28       56.86      3.49 o 
  -1   4   9        3.38        3.94      2.63 o 
   0   4   9       13.03       14.21      3.12 o 
   1   4   9        0.10        0.00      3.28 o 
   2   4   9        2.87        0.00      3.62 o 
   3   4   9       10.34        9.41      4.12 o 
   4   4   9        0.36        6.61      3.30 o 
  -7   5   9        0.55        3.78      3.34 o 
  -6   5   9        0.00        0.00      3.29 o 
  -5   5   9        0.17        0.00      4.05 o 
  -4   5   9        4.91        4.96      2.91 o 
  -3   5   9       14.72       17.76      3.37 o 
  -2   5   9       14.94        8.60      3.79 o 
  -1   5   9        2.12        0.00      3.01 o 
   0   5   9        4.85        4.81      2.90 o 
   1   5   9        0.82        1.16      2.86 o 
   2   5   9       14.51       16.46      4.32 o 
   3   5   9        0.98        2.06      4.01 o 
  -6   6   9       13.39        7.84      4.35 o 
  -5   6   9       17.43       19.47      4.13 o 
  -4   6   9       16.92       22.66      2.40 o 
  -3   6   9       88.10      100.22      4.48 o 
  -2   6   9       16.87       20.10      3.73 o 
  -1   6   9        0.01        0.00      3.21 o 
   0   6   9       12.50       13.74      3.76 o 
   1   6   9        1.91        0.00      3.46 o 
   2   6   9        0.04        2.00      3.42 o 
  -6   7   9        0.83        0.00      3.78 o 
  -5   7   9        1.17        0.30      2.96 o 
  -4   7   9        0.11        0.00      3.39 o 
  -3   7   9        8.01        6.70      3.32 o 
  -2   7   9        4.79        9.40      3.28 o 
  -1   7   9       20.27       24.21      4.39 o 
   0   7   9       25.09       23.82      4.25 o 
   1   7   9        0.01        3.67      3.11 o 
  -5   8   9        4.38        9.07      3.47 o 
  -4   8   9        1.21        3.79      2.97 o 
  -3   8   9       21.64       21.64      2.67 o 
  -2   8   9        0.59        0.00      3.65 o 
  -1   8   9        7.36        6.87      3.78 o 
   0   8   9        0.62        2.18      3.46 o 
  -4   9   9        1.95        6.22      2.03 o 
  -3   9   9       33.50       39.62      5.57 o 
  -2   9   9        0.87        3.52      2.16 o 
  -1   9   9        4.17        0.00      4.74 o 
   0 -12  10       13.41       21.65      3.06 o 
   1 -12  10        9.73        9.71      4.25 o 
   2 -12  10        9.31        7.28      3.93 o 
   3 -12  10        7.43        2.20      4.26 o 
  -1 -11  10        0.21        0.00      3.98 o 
   0 -11  10       12.61       14.43      2.34 o 
   1 -11  10        4.74        0.00      4.36 o 
   2 -11  10        0.25        1.32      2.94 o 
   3 -11  10        8.57       10.32      3.55 o 
   4 -11  10        0.02        1.53      3.28 o 
  -2 -10  10       10.45       12.30      2.59 o 
  -1 -10  10        8.54        6.16      3.55 o 
   0 -10  10        3.41        3.07      3.33 o 
   1 -10  10       32.04       30.74      4.59 o 
   2 -10  10        5.08        5.79      3.32 o 
   3 -10  10       17.94       10.44      4.28 o 
   4 -10  10        1.83        4.50      3.28 o 
   5 -10  10        1.66        0.92      3.78 o 
  -3  -9  10        0.29        3.35      2.98 o 
  -2  -9  10       22.26       27.47      4.58 o 
  -1  -9  10        0.97        2.98      2.99 o 
   0  -9  10       25.93       33.63      2.70 o 
   1  -9  10        0.01        2.33      2.71 o 
   2  -9  10       33.43       37.34      4.51 o 
   3  -9  10        9.25       11.05      3.29 o 
   4  -9  10        3.76        5.67      3.07 o 
   5  -9  10       12.04       14.11      2.74 o 
  -4  -8  10        0.62        1.41      3.34 o 
  -3  -8  10        2.95        2.55      3.34 o 
  -2  -8  10       20.77       22.23      2.63 o 
  -1  -8  10       28.33       28.98      3.08 o 
   0  -8  10       51.42       54.72      3.27 o 
   1  -8  10        3.18        0.00      3.48 o 
   2  -8  10        9.23        7.09      3.21 o 
   3  -8  10        4.40        7.54      3.08 o 
   4  -8  10        0.28        0.40      3.01 o 
   5  -8  10        2.59        2.30      3.20 o 
  -4  -7  10        7.88        4.24      3.58 o 
  -3  -7  10        0.32        0.13      3.16 o 
  -2  -7  10       19.88       27.45      3.55 o 
  -1  -7  10      112.06      120.48      5.99 o 
   0  -7  10      257.93      266.24      7.99 o 
   1  -7  10       11.47       10.05      2.00 o 
   2  -7  10        1.58        4.43      1.68 o 
   3  -7  10       28.23       23.57      4.26 o 
   4  -7  10        0.36        0.64      2.84 o 
   5  -7  10        2.29        1.68      3.20 o 
  -5  -6  10       13.45       14.68      3.95 o 
  -4  -6  10       89.63      113.97      5.17 o 
  -3  -6  10       30.98       32.10      2.97 o 
  -2  -6  10        8.37        9.78      1.74 o 
  -1  -6  10       26.20       22.45      2.44 o 
   0  -6  10        6.70        0.00      3.94 o 
   1  -6  10       88.50       90.59      4.13 o 
   2  -6  10        0.75        1.57      2.64 o 
   3  -6  10       20.72        9.65      4.31 o 
   4  -6  10        0.81        2.52      2.82 o 
   5  -6  10        1.29        3.87      2.93 o 
   6  -6  10        0.54        0.00      4.48 o 
  -5  -5  10        7.14       12.77      3.27 o 
  -4  -5  10       57.78       56.78      5.70 o 
  -3  -5  10        1.70        1.98      1.99 o 
  -2  -5  10        4.58        6.56      1.55 o 
  -1  -5  10        1.04        1.51      1.40 o 
   0  -5  10      299.06      320.90      8.22 o 
   1  -5  10       22.47       21.88      3.31 o 
   2  -5  10       25.83       29.84      3.79 o 
   3  -5  10       34.75       42.41      4.21 o 
   4  -5  10        0.74        3.48      2.54 o 
   5  -5  10        3.41        1.92      3.15 o 
   6  -5  10        1.81        3.08      2.05 o 
  -6  -4  10        1.30        0.00      3.72 o 
  -5  -4  10       11.19       13.36      2.40 o 
  -4  -4  10       25.85       23.98      2.53 o 
  -3  -4  10        4.94        5.82      2.51 o 
  -2  -4  10       39.67       35.55      2.62 o 
  -1  -4  10        0.00        0.38      2.18 o 
   0  -4  10      225.69      211.80      5.23 o 
   1  -4  10        2.95        2.57      2.57 o 
   2  -4  10       82.87       96.13      5.08 o 
   3  -4  10        0.54        0.00      3.29 o 
   4  -4  10       14.73       18.90      3.48 o 
   5  -4  10       13.98       11.07      3.84 o 
   6  -4  10       54.33       39.18      6.31 o 
  -6  -3  10        7.85       10.23      4.38 o 
  -5  -3  10       35.36       42.02      4.29 o 
  -4  -3  10       75.16       68.80      4.51 o 
  -3  -3  10        0.81        0.00      2.94 o 
  -2  -3  10        0.45        0.33      1.18 o 
  -1  -3  10       53.01       58.40      3.83 o 
   0  -3  10       40.83       39.02      2.62 o 
   1  -3  10       99.11      104.02      5.43 o 
   2  -3  10        4.58        0.00      3.63 o 
   3  -3  10        4.59        1.73      2.93 o 
   4  -3  10        1.50        3.89      3.23 o 
   5  -3  10        6.14       10.95      3.13 o 
  -6  -2  10        0.51        0.15      3.31 o 
  -5  -2  10        0.00        0.00      3.16 o 
  -4  -2  10        2.39        3.04      2.63 o 
  -3  -2  10        0.53        0.63      2.25 o 
  -2  -2  10        4.27        4.74      2.52 o 
  -1  -2  10      220.81      236.53      6.34 o 
   0  -2  10       11.75        7.52      3.21 o 
   1  -2  10        0.01        0.00      2.98 o 
   2  -2  10       25.02       23.43      3.59 o 
   3  -2  10       14.73       15.72      3.43 o 
   4  -2  10        0.40        0.00      3.23 o 
   5  -2  10        2.62        0.00      4.30 o 
  -6  -1  10        2.16        0.00      3.55 o 
  -5  -1  10        9.69        6.10      3.24 o 
  -4  -1  10        7.20        7.82      3.29 o 
  -3  -1  10       13.68        8.85      2.84 o 
  -2  -1  10       42.12       40.99      3.95 o 
  -1  -1  10      156.55      123.34      6.64 o 
   0  -1  10      643.67      640.30     10.89 o 
   1  -1  10      110.27        2.20      2.96 o 
   2  -1  10       13.15        7.81      3.74 o 
   3  -1  10        1.58        4.70      3.26 o 
   4  -1  10        1.93        1.98      3.50 o 
   5  -1  10        3.82        3.34      2.14 o 
  -7   0  10        0.00        0.00      3.98 o 
  -6   0  10        0.85        0.00      3.39 o 
  -5   0  10        5.58        1.30      3.65 o 
  -4   0  10       68.27       68.06      4.68 o 
  -3   0  10        5.87        2.48      2.87 o 
  -2   0  10       45.24       44.89      4.03 o 
  -1   0  10       54.76       43.03      4.16 o 
   0   0  10       77.14       85.58      4.76 o 
   1   0  10       20.45       16.36      3.50 o 
   2   0  10       96.91       95.61      5.79 o 
   3   0  10       46.22       44.59      4.98 o 
   4   0  10        9.44        6.89      3.82 o 
   5   0  10       16.39       20.99      5.14 o 
  -7   1  10        0.52        0.00      4.36 o 
  -6   1  10        0.00        2.93      2.85 o 
  -5   1  10       12.06        7.29      3.63 o 
  -4   1  10      115.19      111.88      6.11 o 
  -3   1  10        0.05        2.85      1.53 o 
  -2   1  10        0.18        4.20      2.25 o 
  -1   1  10      148.44      141.09      6.78 o 
   0   1  10       37.12       41.52      3.12 o 
   1   1  10        0.09        0.00      2.84 o 
   3   1  10        7.57       10.04      3.32 o 
   4   1  10        2.57        3.31      3.93 o 
  -7   2  10        7.40        0.00      4.70 o 
  -6   2  10        5.64        0.00      3.93 o 
  -5   2  10       17.25       19.79      3.47 o 
  -4   2  10        7.41        8.41      3.38 o 
  -3   2  10      113.71      120.96      5.65 o 
  -2   2  10      135.05      147.13      4.88 o 
  -1   2  10      290.57      301.77      6.69 o 
   0   2  10        0.09        0.00      2.77 o 
   1   2  10        1.45        6.08      1.61 o 
   2   2  10        0.00        0.00      3.50 o 
   3   2  10        5.48        5.63      2.03 o 
   4   2  10        0.04        0.00      4.20 o 
  -7   3  10        1.73        5.70      3.33 o 
  -6   3  10        9.14        7.62      3.90 o 
  -5   3  10       24.44       23.41      2.61 o 
  -4   3  10        7.61        4.58      3.67 o 
  -3   3  10        3.69        6.21      2.99 o 
  -2   3  10      185.96      191.05      7.98 o 
  -1   3  10        2.46        0.80      3.16 o 
   0   3  10       12.47       13.63      3.34 o 
   1   3  10       29.99       34.40      4.29 o 
   2   3  10       91.57       73.83      6.65 o 
   3   3  10       19.39       19.23      4.30 o 
  -6   4  10        5.07        9.36      2.05 o 
  -5   4  10       11.25        7.53      3.57 o 
  -4   4  10       34.63       27.78      4.37 o 
  -3   4  10       25.79       19.44      2.44 o 
  -2   4  10      222.92      226.02      8.56 o 
  -1   4  10       24.74       29.24      4.54 o 
   0   4  10        4.16        2.23      3.29 o 
   1   4  10       39.10       30.39      5.00 o 
   2   4  10        0.22        0.00      3.78 o 
   3   4  10        5.49        1.76      4.34 o 
  -6   5  10        0.36        0.00      3.44 o 
  -5   5  10        0.00        0.00      3.35 o 
  -4   5  10        4.98        4.21      3.79 o 
  -3   5  10        0.13        0.00      3.51 o 
  -2   5  10      125.36      144.73      7.18 o 
  -1   5  10        1.27        5.12      2.90 o 
   0   5  10        0.33        4.32      1.34 o 
   1   5  10        2.41        3.70      3.20 o 
   2   5  10        0.93        0.00      4.01 o 
  -6   6  10        9.13       12.52      3.78 o 
  -5   6  10        2.02        2.14      3.18 o 
  -4   6  10        1.79        2.59      3.01 o 
  -3   6  10        0.26        0.00      3.97 o 
  -2   6  10       25.28       25.86      4.30 o 
  -1   6  10        5.80        4.67      4.04 o 
   0   6  10        0.00        0.00      3.41 o 
   1   6  10       10.30        7.22      3.82 o 
  -5   7  10        0.03        0.00      3.77 o 
  -4   7  10        1.24        5.05      2.92 o 
  -3   7  10       10.87        5.82      4.03 o 
  -2   7  10        0.63        1.19      3.94 o 
  -1   7  10        9.16        5.67      4.69 o 
   0   7  10        2.94        1.87      3.66 o 
  -4   8  10        0.40        1.96      3.63 o 
  -3   8  10        0.97        4.66      2.78 o 
  -2   8  10        6.26        2.26      4.71 o 
  -1   8  10        7.70        0.00      4.93 o 
   0 -11  11       37.98       37.01      6.27 o 
   1 -11  11        0.41        0.32      3.38 o 
   2 -11  11        0.62        2.40      1.86 o 
   3 -11  11        0.45        0.00      3.40 o 
  -2 -10  11       21.05       24.55      3.26 o 
  -1 -10  11        3.94        3.56      4.05 o 
   0 -10  11       16.72       21.22      2.83 o 
   1 -10  11        0.71        0.00      3.62 o 
   2 -10  11        9.03        3.84      3.69 o 
   3 -10  11        0.52        0.00      3.49 o 
   4 -10  11        8.56       10.84      2.28 o 
  -3  -9  11       15.67       12.84      4.95 o 
  -2  -9  11       38.53       36.60      5.48 o 
  -1  -9  11        7.34        8.02      3.38 o 
   0  -9  11       24.62       25.64      3.95 o 
   1  -9  11        0.39        0.00      3.57 o 
   2  -9  11       12.46       20.09      2.71 o 
   3  -9  11       17.81       17.15      3.88 o 
   4  -9  11        0.00        0.00      3.95 o 
  -3  -8  11        1.93        2.10      3.63 o 
  -2  -8  11        0.30        0.70      2.97 o 
  -1  -8  11        8.32       12.49      2.12 o 
   0  -8  11        8.45        9.26      2.22 o 
   1  -8  11       11.85        6.09      2.21 o 
   2  -8  11        7.94        9.19      3.29 o 
   3  -8  11        6.23        7.09      3.23 o 
   4  -8  11       25.82       21.54      5.16 o 
   5  -8  11        9.02        1.23      4.25 o 
  -4  -7  11        2.39        4.64      3.17 o 
  -3  -7  11        2.43        4.94      2.91 o 
  -2  -7  11       20.46       26.44      3.71 o 
  -1  -7  11        6.92        4.63      3.08 o 
   0  -7  11      143.45      162.85      7.17 o 
   1  -7  11       56.99       57.26      5.06 o 
   2  -7  11        1.84        0.00      3.47 o 
   3  -7  11        9.28       11.51      2.02 o 
   4  -7  11        1.98        0.84      3.18 o 
   5  -7  11        0.04        2.12      3.15 o 
  -4  -6  11       15.17       15.11      4.13 o 
  -3  -6  11       18.57       20.17      3.80 o 
  -2  -6  11        0.50        0.00      2.85 o 
  -1  -6  11        1.51        0.81      2.78 o 
   0  -6  11       40.40       46.34      3.23 o 
   1  -6  11        9.77       10.05      2.11 o 
   2  -6  11       91.07       89.19      5.51 o 
   3  -6  11        0.05        2.06      2.79 o 
   4  -6  11        0.46        0.00      3.28 o 
   5  -6  11       15.75       12.73      4.55 o 
  -5  -5  11        0.02        1.54      3.19 o 
  -4  -5  11        0.69        4.19      2.30 o 
  -3  -5  11        5.95        8.78      3.06 o 
  -2  -5  11        1.36        0.00      2.79 o 
  -1  -5  11        1.72        0.00      2.42 o 
   0  -5  11       56.59       55.79      4.44 o 
   1  -5  11        2.18        5.61      2.91 o 
   2  -5  11        2.75        2.55      3.16 o 
   3  -5  11       18.35       15.03      4.18 o 
   4  -5  11       13.81        9.26      3.97 o 
   5  -5  11        1.01        0.00      3.36 o 
  -5  -4  11        4.32        3.25      3.21 o 
  -4  -4  11        0.22        5.23      1.75 o 
  -3  -4  11        0.27        4.06      1.53 o 
  -2  -4  11       53.41       48.96      3.23 o 
  -1  -4  11       83.70       82.78      3.74 o 
   0  -4  11        3.71        0.00      3.04 o 
   1  -4  11      166.39      176.73      6.85 o 
   2  -4  11       38.34       37.77      4.77 o 
   3  -4  11       56.66       49.00      4.81 o 
   4  -4  11        0.60        2.05      3.12 o 
   5  -4  11        0.05        0.00      3.68 o 
  -6  -3  11        1.26        0.64      4.02 o 
  -5  -3  11        6.57        7.43      3.73 o 
  -4  -3  11        7.98       11.05      2.83 o 
  -3  -3  11       52.14       46.12      4.86 o 
  -2  -3  11        0.50        4.29      2.36 o 
  -1  -3  11       41.05       38.12      4.03 o 
   0  -3  11       32.14       25.93      3.78 o 
   1  -3  11      114.81      143.19      6.06 o 
   2  -3  11       45.01       48.61      4.39 o 
   3  -3  11        6.27        3.27      1.98 o 
   4  -3  11       35.16       26.20      5.41 o 
   5  -3  11        4.20        4.89      3.65 o 
  -6  -2  11        2.27        2.33      3.57 o 
  -5  -2  11        4.90        0.00      3.65 o 
  -4  -2  11        3.60        5.86      2.26 o 
  -3  -2  11       38.10       33.06      2.80 o 
  -2  -2  11        2.59        2.59      2.50 o 
  -1  -2  11        5.38        6.66      2.68 o 
   0  -2  11       82.01       86.19      5.16 o 
   1  -2  11      100.08       85.92      6.51 o 
   2  -2  11       30.70       24.39      4.56 o 
   3  -2  11        1.82        5.46      2.70 o 
   4  -2  11        5.87        3.24      3.51 o 
   5  -2  11        3.47        6.73      3.48 o 
  -6  -1  11        0.10        1.53      3.28 o 
  -5  -1  11        4.62        6.75      1.67 o 
  -4  -1  11        0.11        0.00      3.03 o 
  -3  -1  11        6.77        5.77      2.87 o 
  -2  -1  11       37.29       41.40      3.77 o 
  -1  -1  11        6.43        3.87      3.45 o 
   0  -1  11      251.74      247.74      8.20 o 
   1  -1  11        0.19        0.00      3.01 o 
   2  -1  11       56.11       53.44      5.13 o 
   3  -1  11        1.95        1.34      3.61 o 
   4  -1  11        2.11        0.00      3.80 o 
  -6   0  11        0.00        2.05      3.04 o 
  -5   0  11       16.68       15.08      3.90 o 
  -4   0  11       27.08       28.61      3.18 o 
  -3   0  11        0.65        3.59      2.36 o 
  -2   0  11       22.01       25.30      3.64 o 
  -1   0  11        0.39        0.00      3.32 o 
   0   0  11       31.24       26.12      4.20 o 
   1   0  11       12.98        9.20      3.51 o 
   2   0  11        3.90        6.49      3.46 o 
   3   0  11       46.21       48.04      4.67 o 
   4   0  11        4.13        7.62      2.25 o 
  -6   1  11        0.01        2.83      2.93 o 
  -5   1  11        3.10        0.00      3.60 o 
  -4   1  11        0.14        0.13      2.92 o 
  -3   1  11        8.36        4.98      3.29 o 
  -2   1  11        1.64        0.00      3.45 o 
  -1   1  11      285.11      313.03      9.47 o 
   0   1  11        1.50        0.00      3.16 o 
   1   1  11        1.90        0.86      2.71 o 
   3   1  11        4.95        7.23      3.58 o 
   4   1  11       10.68        4.76      4.67 o 
  -6   2  11        1.17        5.23      2.89 o 
  -5   2  11        1.44        3.16      2.80 o 
  -4   2  11        8.50        2.11      3.36 o 
  -3   2  11       32.38       29.51      4.79 o 
  -2   2  11       31.89       43.22      3.23 o 
  -1   2  11       27.34       25.46      2.81 o 
   0   2  11       25.35       30.62      3.68 o 
   1   2  11        1.61        3.88      2.92 o 
   2   2  11       37.12       29.59      4.80 o 
   3   2  11        0.12        0.00      3.97 o 
  -6   3  11        1.20        2.57      3.12 o 
  -5   3  11        9.62        7.19      3.47 o 
  -4   3  11        1.29        0.14      3.08 o 
  -3   3  11       27.66       32.86      4.29 o 
  -2   3  11       35.89       32.38      4.50 o 
  -1   3  11        4.19        1.92      3.81 o 
   0   3  11        0.10        1.93      2.78 o 
   1   3  11        0.02        2.47      2.96 o 
   2   3  11        2.63        2.67      3.51 o 
   3   3  11        0.33        1.64      3.53 o 
  -6   4  11        1.48        5.76      2.09 o 
  -5   4  11        3.15        1.21      3.64 o 
  -4   4  11        0.01        0.14      3.11 o 
  -3   4  11        3.30        1.50      4.24 o 
  -2   4  11       40.72       43.80      4.75 o 
  -1   4  11        0.01        0.00      3.72 o 
   0   4  11       12.30       10.57      3.80 o 
   1   4  11       13.20        7.15      4.13 o 
   2   4  11        0.03        0.00      4.22 o 
  -5   5  11        0.18        0.79      3.25 o 
  -4   5  11       29.97       29.40      5.18 o 
  -3   5  11        4.17        5.75      3.37 o 
  -2   5  11        0.51        0.00      3.93 o 
  -1   5  11       71.64       81.17      6.34 o 
   0   5  11        1.14        0.00      3.70 o 
   1   5  11       19.94       15.15      4.71 o 
  -5   6  11        0.03        0.00      3.69 o 
  -4   6  11        1.68        3.92      3.19 o 
  -3   6  11        0.83        0.00      3.64 o 
  -2   6  11        0.86        0.00      3.76 o 
  -1   6  11        0.24        0.00      4.53 o 
   0   6  11        0.13        0.32      3.57 o 
  -4   7  11        0.27        0.00      3.83 o 
  -3   7  11        4.53        0.00      4.71 o 
  -2   7  11       31.33       30.13      6.00 o 
  -1   7  11        4.60        4.85      4.30 o 
  -1 -10  12        3.17        4.74      3.56 o 
   0 -10  12        0.51        0.00      3.36 o 
   1 -10  12        2.82        0.00      4.16 o 
   2 -10  12        0.56        0.00      3.45 o 
  -2  -9  12        6.21       10.05      2.50 o 
  -1  -9  12        6.67        7.86      3.70 o 
   0  -9  12        9.60        8.29      3.22 o 
   1  -9  12        0.01        0.00      3.27 o 
   2  -9  12        1.92        1.20      3.62 o 
   3  -9  12        0.27        0.01      2.99 o 
  -3  -8  12       16.80       21.43      4.67 o 
  -2  -8  12        3.70        0.00      3.91 o 
  -1  -8  12        1.15        2.52      2.61 o 
   0  -8  12        4.08        0.00      3.69 o 
   1  -8  12       64.17       60.30      5.89 o 
   2  -8  12        5.16        2.46      3.85 o 
   3  -8  12        5.76        2.37      4.01 o 
   4  -8  12       39.04       43.33      5.20 o 
  -3  -7  12        0.10        0.45      3.33 o 
  -2  -7  12        0.67        2.69      2.96 o 
  -1  -7  12       23.81       29.91      2.65 o 
   0  -7  12        1.73        0.00      3.64 o 
   1  -7  12       17.33       10.17      4.49 o 
   2  -7  12        6.75        6.70      3.30 o 
   3  -7  12        0.47        0.00      3.38 o 
   4  -7  12        5.07        7.59      3.96 o 
  -4  -6  12        3.63        6.57      1.88 o 
  -3  -6  12        6.72        2.16      3.74 o 
  -2  -6  12        2.84        2.28      3.00 o 
  -1  -6  12       14.19        8.62      3.76 o 
   0  -6  12       16.22       19.64      3.40 o 
   1  -6  12       50.49       58.53      4.98 o 
   2  -6  12        7.76        7.09      3.64 o 
   3  -6  12       10.71        9.48      3.57 o 
   4  -6  12        1.39        1.50      3.21 o 
  -4  -5  12        1.23        0.00      3.66 o 
  -3  -5  12        4.37        0.00      3.35 o 
  -2  -5  12        0.07        0.00      3.39 o 
  -1  -5  12        0.15        1.59      2.63 o 
   0  -5  12       10.14        5.75      3.38 o 
   1  -5  12       23.46       26.08      4.53 o 
   2  -5  12       14.48       10.32      3.92 o 
   3  -5  12       41.16       42.52      4.61 o 
   4  -5  12        0.14        0.00      4.01 o 
  -5  -4  12        0.07        0.00      3.59 o 
  -4  -4  12        0.07        5.81      2.00 o 
  -3  -4  12        0.00        0.40      2.74 o 
  -2  -4  12        0.03        1.43      1.31 o 
  -1  -4  12        4.94        0.48      3.13 o 
   0  -4  12        7.76        7.08      1.66 o 
   1  -4  12       12.75       15.62      3.91 o 
   2  -4  12        3.15        3.47      2.72 o 
   3  -4  12        0.05        0.00      3.30 o 
   4  -4  12       15.27        8.81      4.48 o 
  -5  -3  12        0.10        1.07      2.94 o 
  -4  -3  12        0.22        0.00      3.07 o 
  -3  -3  12       16.87        8.46      4.16 o 
  -2  -3  12        9.29        6.10      3.18 o 
  -1  -3  12        0.10        0.00      2.64 o 
   0  -3  12        8.73       10.79      3.37 o 
   1  -3  12       25.91       29.49      4.35 o 
   2  -3  12        0.77        0.00      3.18 o 
   3  -3  12        2.42        2.79      1.86 o 
   4  -3  12        4.47        3.78      3.59 o 
  -5  -2  12        5.72        4.97      2.10 o 
  -4  -2  12        3.38        0.55      3.05 o 
  -3  -2  12       25.15       23.58      3.72 o 
  -2  -2  12       11.37       13.57      2.08 o 
  -1  -2  12        0.40        1.75      2.51 o 
   0  -2  12      155.82      146.32      6.83 o 
   1  -2  12       12.43       13.98      3.59 o 
   2  -2  12        0.24        0.00      3.37 o 
   3  -2  12        0.01        0.00      3.13 o 
   4  -2  12        0.00        5.55      3.18 o 
  -5  -1  12        0.05        0.00      3.44 o 
  -4  -1  12        1.80        2.06      3.15 o 
  -3  -1  12        2.91        0.77      3.06 o 
  -2  -1  12        0.09        0.00      2.35 o 
  -1  -1  12       37.44       30.89      4.93 o 
   0  -1  12        3.14        2.56      3.54 o 
   1  -1  12        9.08        0.40      3.40 o 
   2  -1  12       11.59        1.67      4.20 o 
   3  -1  12       57.99       48.57      5.83 o 
   4  -1  12        0.87        4.44      2.15 o 
  -5   0  12        0.00        0.00      3.22 o 
  -4   0  12       23.76       14.78      4.53 o 
  -3   0  12        0.52        0.00      3.15 o 
  -2   0  12       59.35       59.35      5.19 o 
  -1   0  12       91.60      105.58      6.59 o 
   0   0  12        6.27        4.78      2.78 o 
   1   0  12        1.66        0.00      3.64 o 
   2   0  12        1.00        0.28      3.29 o 
   3   0  12       12.28       18.38      4.00 o 
  -5   1  12        0.68        3.08      3.11 o 
  -4   1  12        6.22        1.42      3.60 o 
  -3   1  12        8.37        5.52      3.72 o 
  -2   1  12        0.77        0.26      3.15 o 
  -1   1  12      212.56      211.68      9.60 o 
   0   1  12        0.31        1.69      3.06 o 
   1   1  12        6.60       11.65      3.26 o 
   3   1  12       12.57        6.65      4.65 o 
  -5   2  12        1.44        0.00      3.94 o 
  -4   2  12        0.02        0.00      3.30 o 
  -3   2  12        8.56        9.41      3.58 o 
  -2   2  12        0.34        3.12      3.13 o 
  -1   2  12        0.91        0.68      3.74 o 
   0   2  12        0.00        0.00      3.64 o 
   1   2  12        1.78        3.45      2.70 o 
   2   2  12       12.37       13.01      3.58 o 
  -5   3  12        4.18        6.70      3.43 o 
  -4   3  12        3.18        4.33      3.56 o 
  -3   3  12        0.04        0.00      3.84 o 
  -2   3  12       64.13       63.45      5.43 o 
  -1   3  12       33.47       36.39      4.79 o 
   0   3  12        0.10        0.00      3.53 o 
   1   3  12        0.28        4.99      1.84 o 
   2   3  12        1.51        0.00      4.25 o 
  -5   4  12        0.47        0.01      3.34 o 
  -4   4  12        0.35        4.03      2.93 o 
  -3   4  12        1.66        1.35      3.00 o 
  -2   4  12        1.08        1.63      3.38 o 
  -1   4  12       35.45       37.37      5.24 o 
   0   4  12       19.95       18.83      4.93 o 
   1   4  12        0.95        3.38      2.14 o 
  -4   5  12        6.47        8.11      4.50 o 
  -3   5  12        2.07        2.84      3.52 o 
  -2   5  12        0.12        0.00      3.95 o 
  -1   5  12        0.09        0.00      3.61 o 
   0   5  12        3.15        0.00      4.53 o 
   0  -9  13        0.27        0.15      3.05 o 
   1  -9  13        1.97        0.00      4.03 o 
   2  -9  13        0.98        4.16      2.09 o 
  -2  -8  13        0.05        0.00      3.75 o 
  -1  -8  13        0.12        0.00      3.61 o 
   0  -8  13        2.07        3.38      3.39 o 
   1  -8  13        0.46        0.94      3.11 o 
   2  -8  13        6.91        7.40      4.01 o 
  -2  -7  13        1.15        2.14      3.40 o 
  -1  -7  13        2.72        0.00      3.74 o 
   0  -7  13        0.30        0.42      3.00 o 
   1  -7  13        3.30        7.97      3.47 o 
   2  -7  13       25.82       34.67      5.13 o 
   3  -7  13        4.79        1.73      3.78 o 
  -3  -6  13        0.29        3.73      3.16 o 
  -2  -6  13       17.33        9.80      4.69 o 
  -1  -6  13        0.60        0.00      3.49 o 
   0  -6  13        5.94        8.90      2.16 o 
   1  -6  13       25.56       14.93      5.40 o 
   2  -6  13       34.56       44.11      5.44 o 
   3  -6  13        0.07        0.00      3.96 o 
  -4  -5  13        0.02        0.48      3.08 o 
  -3  -5  13        1.75        4.80      2.73 o 
  -2  -5  13        2.33        1.98      3.04 o 
  -1  -5  13        2.68        4.04      2.95 o 
   0  -5  13        1.07        0.00      3.14 o 
   1  -5  13        8.28        7.32      3.83 o 
   2  -5  13        0.54        5.03      2.82 o 
   3  -5  13       12.37        6.76      4.72 o 
  -4  -4  13        0.05        1.73      3.26 o 
  -3  -4  13       16.37       15.65      2.49 o 
  -2  -4  13        0.28        0.00      3.08 o 
  -1  -4  13        0.12        0.00      3.05 o 
   0  -4  13        4.90        7.84      2.09 o 
   1  -4  13       12.73       18.91      4.50 o 
   2  -4  13        1.77        0.15      3.44 o 
   3  -4  13        0.10        0.00      3.72 o 
  -4  -3  13        0.33        3.07      2.61 o 
  -3  -3  13       32.39       28.67      5.56 o 
  -2  -3  13        3.29        4.18      3.14 o 
  -1  -3  13       13.95       13.28      3.38 o 
   0  -3  13       44.18       47.98      5.27 o 
   1  -3  13        7.53       10.66      3.35 o 
   2  -3  13       10.38        6.09      4.09 o 
   3  -3  13        0.18        0.00      4.00 o 
  -4  -2  13        0.00        1.21      2.78 o 
  -3  -2  13        0.05        0.00      3.09 o 
  -2  -2  13        0.02        0.00      2.91 o 
  -1  -2  13        0.14        0.00      3.46 o 
   0  -2  13      136.65      152.71      7.06 o 
   1  -2  13       12.58       10.53      4.21 o 
   2  -2  13        2.83        1.05      3.71 o 
   3  -2  13        0.99        1.58      3.51 o 
  -5  -1  13        0.01        3.70      2.61 o 
  -4  -1  13        1.86        7.02      1.89 o 
  -3  -1  13        2.11        5.63      2.92 o 
  -2  -1  13        5.16        4.41      3.03 o 
  -1  -1  13        3.37        3.67      3.36 o 
   0  -1  13        0.88        0.91      2.78 o 
   1  -1  13        0.29        0.00      3.89 o 
   2  -1  13        0.02        0.00      3.81 o 
   3  -1  13        0.24        0.00      4.11 o 
  -5   0  13        0.22        2.49      3.08 o 
  -4   0  13        4.28        1.54      3.81 o 
  -3   0  13        0.16        0.00      3.19 o 
  -2   0  13        5.82        8.85      3.41 o 
  -1   0  13       23.91       20.55      5.42 o 
   0   0  13        2.46        1.40      3.55 o 
   1   0  13        2.43        6.97      2.07 o 
   2   0  13        3.95       12.84      3.29 o 
  -4   1  13        0.22        0.00      3.66 o 
  -3   1  13        0.84        0.15      3.36 o 
  -2   1  13        0.52        0.00      3.69 o 
  -1   1  13        0.03        0.00      3.68 o 
   0   1  13        2.21        7.40      3.34 o 
   1   1  13        3.04        0.00      4.71 o 
   2   1  13        0.00        0.00      3.54 o 
  -4   2  13        2.80        0.00      4.26 o 
  -3   2  13       24.87       27.98      5.03 o 
  -2   2  13        8.08        2.71      4.71 o 
  -1   2  13        8.26        4.24      4.05 o 
   0   2  13        9.47       12.51      2.30 o 
   1   2  13       20.24       17.18      4.32 o 
  -4   3  13        0.00        0.98      3.26 o 
  -3   3  13        0.46        0.00      4.46 o 
  -2   3  13        5.14        0.16      4.12 o 
  -1   3  13       16.42       16.92      4.55 o 
   0   3  13        0.02        0.00      4.00 o 
  -3   4  13        0.16        0.01      3.36 o 
  -2   4  13        0.64        0.65      3.60 o 
  -1   4  13        0.27        0.00      3.60 o 
  -1  -7  14        0.34        1.88      3.03 o 
   0  -7  14        0.48        4.45      3.14 o 
   1  -7  14        7.27        4.44      4.40 o 
  -2  -6  14       14.73       16.70      4.57 o 
  -1  -6  14        0.18        1.37      2.91 o 
   0  -6  14        3.62        1.19      3.08 o 
   1  -6  14        3.62        5.46      4.05 o 
   2  -6  14       10.86        6.25      5.43 o 
  -2  -5  14       10.98       10.35      3.51 o 
  -1  -5  14        0.54        0.00      3.98 o 
   0  -5  14        0.42        1.90      2.93 o 
   1  -5  14       55.13       58.23      7.06 o 
   2  -5  14       25.00       28.81      5.27 o 
  -3  -4  14        3.72        5.55      4.27 o 
  -2  -4  14        1.44        0.00      4.04 o 
  -1  -4  14        0.21        0.00      2.94 o 
   0  -4  14        1.99        4.94      1.98 o 
   1  -4  14        8.17       12.89      4.11 o 
   2  -4  14        0.18        0.00      3.74 o 
  -3  -3  14        9.29        9.21      3.62 o 
  -2  -3  14        3.02        4.01      3.03 o 
  -1  -3  14        2.47        2.02      2.90 o 
   0  -3  14        0.95        0.00      4.02 o 
   1  -3  14        7.85        5.83      3.97 o 
   2  -3  14        2.37        0.33      4.12 o 
  -3  -2  14        5.34        2.79      3.56 o 
  -2  -2  14        0.04        0.00      3.09 o 
  -1  -2  14        0.26        0.00      3.76 o 
   0  -2  14       25.35       30.09      4.62 o 
  -3  -1  14        1.58        3.56      3.57 o 
  -2  -1  14       25.70       26.03      5.05 o 
  -1  -1  14        8.18        0.00      4.36 o 
   0  -1  14        2.90        6.22      3.31 o 
  -3   0  14        0.04        0.00      3.39 o 
  -2   0  14        4.66        7.75      3.93 o 
  -1   0  14        6.53        0.00      4.11 o 
   0   0  14        1.49        0.00      3.39 o 
   1   0  14        1.28        0.00      4.02 o 
  -3   1  14       10.47        9.19      4.83 o 
  -2   1  14       15.62       15.21      4.78 o 
  -1   1  14        0.83        0.48      3.33 o 
   0   1  14        3.18        5.67      2.63 o 
  -2   2  14        0.17        0.00      3.83 o 
                                                 
